# Supplementary material for: rac-3-{4-[(Furan-2-ylmethyl­idene)­amino]-3-methyl-5-sulfanyl­idene-4,5-dihydro-1H-1,2,4-triazol-1-yl}-1,3-diphenyl­propan-1-one
Source: Acta Crystallogr Sect E Struct Rep Online. 2011 Sep 30;67(Pt 10):o2728. doi: 10.1107/S1600536811035185 (PMC3201430; doi:10.1107/S1600536811035185)
Supplement: Supplementary file 2 [file e-67-o2728-Isup2.hkl]

# 
# h,k,l, Fc-squared, Fo-squared, sigma(Fo-squared) and status flag 
# 
data_I
_shelx_title ' shelx in P2(1)/c' 
_shelx_refln_list_code          4 
_shelx_F_calc_maximum      222.78 
_exptl_crystal_F_000       872.00 
_reflns_d_resolution_high  0.7602 
 
loop_ 
 _symmetry_equiv_pos_as_xyz 
 'x, y, z' 
 '-x, y+1/2, -z+1/2' 
 '-x, -y, -z' 
 'x, -y-1/2, z-1/2' 
 
_cell_length_a     8.1540 
_cell_length_b    21.1938 
_cell_length_c    12.8779 
_cell_angle_alpha  90.000 
_cell_angle_beta  107.965 
_cell_angle_gamma  90.000 
 
_shelx_F_squared_multiplier     1.000 
 
loop_ 
 _refln_index_h 
 _refln_index_k 
 _refln_index_l 
 _refln_F_squared_calc 
 _refln_F_squared_meas 
 _refln_F_squared_sigma 
 _refln_observed_status 
   1   0   0     7963.05     8874.60     57.43 o 
   2   0   0     5569.82     5460.03    394.43 o 
   3   0   0    10547.03    11411.40    106.31 o 
   4   0   0     2835.32     2950.17     63.24 o 
   5   0   0      148.10      148.59      8.95 o 
   6   0   0     1007.76     1011.25     28.48 o 
   7   0   0       48.88       50.98     10.99 o 
   8   0   0        1.87       13.26     10.58 o 
   9   0   0       54.35       55.08     23.63 o 
  10   0   0      159.96      205.25     22.92 o 
   1   1   0     3005.99     3223.93     29.91 o 
   2   1   0     2587.39     2590.44     35.45 o 
   3   1   0     2041.43     2053.67     15.92 o 
   4   1   0      865.77      898.41     14.42 o 
   5   1   0        1.25        4.16      1.19 o 
   6   1   0      292.86      285.75     10.23 o 
   7   1   0      131.52      129.55      7.84 o 
   8   1   0     1518.71     1640.93     43.50 o 
   9   1   0      203.92      223.00     11.31 o 
  10   1   0        1.78        3.26      4.13 o 
   0   2   0      118.59      138.53      2.31 o 
   1   2   0     2068.50     2012.73     36.53 o 
   2   2   0     6452.40     6785.21    105.71 o 
   3   2   0     7262.11     8110.48     92.35 o 
   4   2   0      128.87      133.49      4.28 o 
   5   2   0     3237.11     3319.81     38.54 o 
   6   2   0      902.11      881.12     20.08 o 
   7   2   0       66.21       63.59      7.48 o 
   8   2   0       54.87       54.76      5.77 o 
   9   2   0       30.22       26.24      9.68 o 
  10   2   0        9.89        8.00      4.71 o 
   1   3   0       14.84       10.95      1.38 o 
   2   3   0    14845.89    16392.39    168.60 o 
   3   3   0      146.73      106.49      3.17 o 
   4   3   0      149.35      150.27      4.63 o 
   5   3   0      526.15      501.30     13.70 o 
   6   3   0      183.93      180.58      7.97 o 
   7   3   0      318.21      323.97     12.02 o 
   8   3   0       29.28       31.58      7.20 o 
   9   3   0       47.72       38.34     12.56 o 
  10   3   0       23.54       22.68     10.04 o 
   0   4   0     1878.48     1951.06     22.31 o 
   1   4   0     4655.87     4986.10     63.85 o 
   2   4   0     2430.94     2336.13     45.49 o 
   3   4   0      205.29      199.19      4.27 o 
   4   4   0     1194.08     1290.59     17.51 o 
   5   4   0     2448.88     2509.11     36.25 o 
   6   4   0       46.29       48.55      4.28 o 
   7   4   0       36.25       41.08      7.16 o 
   8   4   0        4.98       13.34      4.26 o 
   9   4   0      314.44      321.85     13.48 o 
  10   4   0        0.87        2.24      3.27 o 
   1   5   0    23992.21    25956.64    381.35 o 
   2   5   0      109.67       80.44      2.82 o 
   3   5   0       68.09       66.43      2.16 o 
   4   5   0        0.05        0.95      0.60 o 
   5   5   0      400.22      437.40     13.37 o 
   6   5   0     2046.05     1972.39     27.03 o 
   7   5   0        7.14       10.12      2.69 o 
   8   5   0      157.92      145.98      9.00 o 
   9   5   0        1.85        3.78      3.31 o 
  10   5   0        0.49        3.96      2.90 o 
   0   6   0      703.28      663.77      6.89 o 
   1   6   0        1.86        0.51      1.69 o 
   2   6   0     4854.50     5013.69    109.79 o 
   3   6   0      358.16      393.29      9.37 o 
   4   6   0      305.32      310.45      6.95 o 
   5   6   0      754.00      740.05     21.16 o 
   6   6   0      144.06      130.90      7.23 o 
   7   6   0      380.57      386.67     12.74 o 
   8   6   0      267.46      265.08     12.98 o 
   9   6   0      334.65      360.07     12.47 o 
   1   7   0    11802.41    13302.05     81.72 o 
   2   7   0      248.91      213.59      4.12 o 
   3   7   0      249.93      287.84     11.93 o 
   4   7   0      562.34      526.66     15.17 o 
   5   7   0      532.69      548.22     12.86 o 
   6   7   0      189.52      169.65      5.41 o 
   7   7   0      125.63      122.47     11.15 o 
   8   7   0      750.09      728.67     25.87 o 
   9   7   0       18.70       23.25      7.06 o 
   0   8   0     2882.58     2971.21     16.73 o 
   1   8   0      146.29      139.77      5.33 o 
   2   8   0     1560.67     1523.99     21.86 o 
   3   8   0      453.61      480.01     10.39 o 
   4   8   0      180.09      164.83      7.89 o 
   5   8   0      171.36      162.94      8.55 o 
   6   8   0       58.07       67.11     10.49 o 
   7   8   0        0.36        3.50      3.11 o 
   8   8   0       43.50       34.67      9.99 o 
   9   8   0       27.13       20.39      6.60 o 
   1   9   0      386.60      442.95      4.17 o 
   2   9   0       86.49      113.49      3.32 o 
   3   9   0     2615.76     2683.44     61.21 o 
   4   9   0      957.98      987.10     19.04 o 
   5   9   0     1463.60     1492.13     31.29 o 
   6   9   0       45.82       63.93     11.45 o 
   7   9   0      218.13      227.93     12.33 o 
   8   9   0      249.18      220.32     11.53 o 
   9   9   0      102.43       99.47     23.29 o 
   0  10   0        7.24        5.86      1.21 o 
   1  10   0        3.20        7.25      1.13 o 
   2  10   0     1585.53     1544.93     17.15 o 
   3  10   0     1362.00     1372.01     31.09 o 
   4  10   0        0.87        3.00      2.44 o 
   5  10   0      660.35      679.89     17.72 o 
   6  10   0       21.04       30.45      5.49 o 
   7  10   0       12.90       14.46      4.42 o 
   8  10   0        9.50        6.48      3.44 o 
   9  10   0        1.47        3.26      3.82 o 
   1  11   0      118.48      108.57      3.00 o 
   2  11   0     1022.12     1121.66     18.41 o 
   3  11   0      517.31      483.51     15.18 o 
   4  11   0       43.97       48.48      9.65 o 
   5  11   0      447.11      429.35     16.16 o 
   6  11   0       64.53       59.25     10.18 o 
   7  11   0       43.68       43.98      8.58 o 
   8  11   0        0.71        1.65      3.31 o 
   9  11   0        1.87        2.85      3.07 o 
   0  12   0     2573.40     2608.81    111.53 o 
   1  12   0      845.12      897.66     15.64 o 
   2  12   0     1217.94     1344.29     23.88 o 
   3  12   0       60.88       50.18      5.42 o 
   4  12   0        0.64        3.39      2.62 o 
   5  12   0      669.42      633.70     18.05 o 
   6  12   0       26.98       24.88      6.46 o 
   7  12   0       17.32       20.90      5.65 o 
   8  12   0        7.28        4.18      3.93 o 
   9  12   0       14.87        8.75      5.61 o 
   1  13   0      301.86      305.92      8.20 o 
   2  13   0      770.21      765.62     17.75 o 
   3  13   0     2165.77     2231.16     35.67 o 
   4  13   0      326.01      323.42     11.93 o 
   5  13   0       23.46       23.74      5.46 o 
   6  13   0       57.39       52.64     10.35 o 
   7  13   0       34.03       34.16      8.86 o 
   8  13   0      221.98      233.56     12.38 o 
   9  13   0      296.64      282.58     19.14 o 
   0  14   0      252.41      349.25     15.21 o 
   1  14   0        8.81        3.82      1.27 o 
   2  14   0      465.18      485.21     10.31 o 
   3  14   0        3.45        6.79      1.97 o 
   4  14   0      767.35      795.29     15.92 o 
   5  14   0      284.56      322.79     12.16 o 
   6  14   0       62.67       68.00     13.30 o 
   7  14   0       49.44       39.45     10.68 o 
   8  14   0       11.49        8.97      4.65 o 
   1  15   0      189.59      188.23      6.15 o 
   2  15   0      202.73      192.12      6.30 o 
   3  15   0     3035.26     3236.20     64.93 o 
   4  15   0      176.23      183.14      8.62 o 
   5  15   0      121.89      134.07      8.85 o 
   6  15   0      137.76      132.24      8.95 o 
   7  15   0      283.63      325.11     13.06 o 
   8  15   0       15.96       24.18      6.61 o 
   0  16   0        7.59        6.94      2.99 o 
   1  16   0       24.18       34.85      6.74 o 
   2  16   0      179.55      161.31      4.63 o 
   3  16   0       67.55       62.39      4.01 o 
   4  16   0      714.70      667.32     29.18 o 
   5  16   0        0.42        2.19      2.44 o 
   6  16   0       25.53       25.25      6.88 o 
   7  16   0       47.24       43.62     12.63 o 
   8  16   0        5.02        7.59      4.62 o 
   1  17   0       11.68       11.54      2.59 o 
   2  17   0        5.20        9.42      2.10 o 
   3  17   0       64.27       68.01      3.94 o 
   4  17   0     1385.23     1417.07     45.27 o 
   5  17   0       20.73       20.86      5.36 o 
   6  17   0      103.06       85.86     18.62 o 
   7  17   0       16.65       19.38      5.34 o 
   8  17   0       13.70       14.57      4.85 o 
   0  18   0       14.38       20.53      6.12 o 
   1  18   0      172.06      180.54      7.29 o 
   2  18   0      391.66      392.66     12.27 o 
   3  18   0       23.80       26.12      2.92 o 
   4  18   0       10.69       14.81      3.63 o 
   5  18   0      326.65      330.26     14.29 o 
   6  18   0        0.03       -0.24      6.06 o 
   7  18   0       16.63       14.26      4.90 o 
   1  19   0       98.60      105.80      8.20 o 
   2  19   0      472.56      473.81     15.39 o 
   3  19   0        6.47        6.27      2.04 o 
   4  19   0        8.71        6.94      2.75 o 
   5  19   0        2.41        5.49      3.35 o 
   6  19   0        0.74        3.85      2.60 o 
   7  19   0        1.31        3.17      2.39 o 
   0  20   0        6.43       12.16      4.43 o 
   1  20   0       41.23       43.80      6.84 o 
   2  20   0      343.72      330.73      7.72 o 
   3  20   0       62.19       49.47     10.71 o 
   4  20   0       24.83       20.09      5.90 o 
   5  20   0       14.09       10.34      4.58 o 
   6  20   0      212.40      209.93      9.18 o 
   7  20   0       23.30       24.50      9.68 o 
   1  21   0       21.57       26.91      5.41 o 
   2  21   0      158.77      155.61      6.40 o 
   3  21   0       46.30       58.69     13.82 o 
   4  21   0        0.03        2.66      2.94 o 
   5  21   0       28.32       20.62      5.85 o 
   6  21   0       44.79       34.07     12.46 o 
   0  22   0      283.86      286.27     13.52 o 
   1  22   0      694.24      741.67     19.42 o 
   2  22   0      457.05      476.77     21.17 o 
   3  22   0      166.39      169.75      8.16 o 
   4  22   0       25.41       23.66      7.01 o 
   5  22   0       41.72       38.70     10.46 o 
   6  22   0       28.12       21.99     11.43 o 
   1  23   0        0.09        2.12      2.15 o 
   2  23   0       51.32       54.99     12.85 o 
   3  23   0       26.24       27.39      7.26 o 
   4  23   0        3.77        0.77      3.32 o 
   5  23   0       10.18        3.13      3.49 o 
   0  24   0      525.12      552.09     27.46 o 
   1  24   0       27.51       29.93      6.23 o 
   2  24   0       15.38       17.43      5.31 o 
   3  24   0       10.44       10.24      3.58 o 
   4  24   0       25.86       19.78      5.61 o 
   5  24   0        1.06        3.56      2.96 o 
   1  25   0       25.01       16.74      6.93 o 
   2  25   0       16.66       13.23      5.15 o 
   3  25   0       80.61       77.06     10.27 o 
   4  25   0       63.32       37.17     12.16 o 
   0  26   0      245.31      267.30     16.19 o 
   1  26   0      231.39      231.22     13.52 o 
   2  26   0        1.23        3.91      2.15 o 
   3  26   0      119.34      110.43     15.07 o 
   1  27   0       98.38       95.70     10.37 o 
   2  27   0       74.61       63.40     10.67 o 
 -10   1   1        2.91        6.23      3.89 o 
  -9   1   1       63.00       56.80      6.98 o 
  -8   1   1       43.96       43.20      8.79 o 
  -7   1   1        7.22        8.51      2.40 o 
  -6   1   1       16.04       18.55      3.60 o 
  -5   1   1      735.64      746.98     11.86 o 
  -4   1   1      580.84      544.40      9.83 o 
  -3   1   1      566.59      549.89      8.86 o 
  -2   1   1     4574.84     4711.89     19.91 o 
  -1   1   1       16.76       20.99      0.63 o 
   0   1   1     1723.00     1839.65     15.53 o 
   1   1   1       14.89       15.89      0.83 o 
   2   1   1    10446.49    11421.19     94.05 o 
   3   1   1      961.49      946.88      8.58 o 
   4   1   1        3.91       10.83      1.70 o 
   5   1   1      681.20      696.62     16.32 o 
   6   1   1      551.36      573.77     13.09 o 
   7   1   1       31.12       35.67      7.58 o 
   8   1   1       18.89       14.74      5.07 o 
   9   1   1       12.54       15.53      8.05 o 
 -10   2   1      122.70      123.35     20.76 o 
  -9   2   1       19.33       20.61      5.91 o 
  -8   2   1      444.64      447.38     13.57 o 
  -7   2   1      396.73      427.11     12.98 o 
  -6   2   1      552.57      564.20     17.22 o 
  -5   2   1      476.72      532.93     12.50 o 
  -4   2   1      552.73      518.60      8.69 o 
  -3   2   1       53.54       65.48      2.12 o 
  -2   2   1      700.42      673.88      4.99 o 
  -1   2   1    32049.23    34764.98   2771.91 o 
   0   2   1     4573.23     5068.28     51.84 o 
   1   2   1      344.10      363.86      4.39 o 
   2   2   1      525.78      503.92     11.43 o 
   3   2   1      344.28      325.53      5.97 o 
   4   2   1     1623.86     1768.95     20.71 o 
   5   2   1       46.63       43.67      3.94 o 
   6   2   1      557.43      596.52     13.86 o 
   7   2   1       97.94      105.95      6.93 o 
   8   2   1      446.63      468.87     16.26 o 
   9   2   1       58.81       50.68     12.17 o 
 -10   3   1       15.67       13.73      6.53 o 
  -9   3   1       44.16       37.31      9.56 o 
  -8   3   1       20.33       20.32      4.85 o 
  -7   3   1     2830.65     2988.34     52.79 o 
  -6   3   1      593.40      558.24     10.06 o 
  -5   3   1       61.26       50.49      2.54 o 
  -4   3   1      337.52      312.08      6.80 o 
  -3   3   1     1114.53     1106.17      6.71 o 
  -2   3   1      121.30       93.13      1.82 o 
  -1   3   1     7689.41     8170.87     57.83 o 
   0   3   1      258.24      244.28      4.61 o 
   1   3   1      230.31      195.57      2.76 o 
   2   3   1     3999.70     4227.80     47.84 o 
   3   3   1      136.02      108.33      2.91 o 
   4   3   1     1393.56     1320.04     22.14 o 
   5   3   1      866.82      824.81     26.90 o 
   6   3   1       10.53       12.11      2.49 o 
   7   3   1       48.53       46.15      7.77 o 
   8   3   1        0.14        4.73      3.16 o 
   9   3   1       77.85       70.42     11.63 o 
 -10   4   1      172.95      195.95     13.55 o 
  -9   4   1       28.03       36.32     11.91 o 
  -8   4   1      761.00      774.76     23.06 o 
  -7   4   1       18.27       25.28      5.55 o 
  -6   4   1        4.55        5.25      1.39 o 
  -5   4   1      765.73      693.32     10.40 o 
  -4   4   1     1789.73     1733.60     22.69 o 
  -3   4   1     2691.15     2728.10     24.23 o 
  -2   4   1       79.40       77.01      1.61 o 
  -1   4   1      183.75      202.37      3.70 o 
   0   4   1     1328.60     1227.97      9.06 o 
   1   4   1    49630.66    55209.08   1628.62 o 
   2   4   1    15177.32    17305.92    161.57 o 
   3   4   1      235.30      230.11      5.60 o 
   4   4   1     4518.25     4904.95     59.53 o 
   5   4   1     1300.05     1353.94     18.66 o 
   6   4   1       58.41       58.39      5.45 o 
   7   4   1        5.67        7.79      2.51 o 
   8   4   1       24.99       27.31      7.55 o 
   9   4   1       25.73       25.49      7.40 o 
 -10   5   1        9.40        8.82      3.35 o 
  -9   5   1       70.29       68.98     16.15 o 
  -8   5   1      243.96      252.84     12.31 o 
  -7   5   1      812.65      825.08     24.24 o 
  -6   5   1      436.14      429.11     12.38 o 
  -5   5   1      231.61      257.96      6.64 o 
  -4   5   1      306.15      304.00      6.42 o 
  -3   5   1      531.42      531.61      5.21 o 
  -2   5   1    10204.44    11221.16     95.97 o 
  -1   5   1      199.40      207.19      2.78 o 
   0   5   1     5177.80     5767.27     34.61 o 
   1   5   1    28838.07    32049.64    502.25 o 
   2   5   1        3.36       16.28      1.23 o 
   3   5   1     1611.30     1767.53     21.19 o 
   4   5   1        1.21        7.16      1.66 o 
   5   5   1      378.30      366.07      9.39 o 
   6   5   1     2973.42     3132.18     39.36 o 
   7   5   1       27.81       30.52      5.92 o 
   8   5   1       11.45       18.73      5.46 o 
   9   5   1      434.32      448.38     14.42 o 
 -10   6   1       44.83       31.87     11.55 o 
  -9   6   1        1.20       -0.17      3.32 o 
  -8   6   1        6.97       11.76      3.99 o 
  -7   6   1      151.10      128.03      4.88 o 
  -6   6   1     1044.47     1061.52     15.52 o 
  -5   6   1       14.60       10.58      1.95 o 
  -4   6   1      258.49      224.90      5.04 o 
  -3   6   1      141.99      132.03      4.39 o 
  -2   6   1     1678.30     1602.83     30.84 o 
  -1   6   1       99.44      104.37      1.84 o 
   0   6   1     1782.67     1888.21     25.82 o 
   1   6   1      300.76      292.81      4.12 o 
   2   6   1     4322.21     4702.65     65.99 o 
   3   6   1     2441.26     2472.72    121.71 o 
   4   6   1      461.84      496.77     12.50 o 
   5   6   1       20.47       20.04      2.87 o 
   6   6   1      432.47      371.30     12.47 o 
   7   6   1        0.12        3.76      3.20 o 
   8   6   1       82.39       68.67     18.88 o 
   9   6   1       52.92       43.72     13.77 o 
 -10   7   1       38.53       21.44      8.19 o 
  -9   7   1       24.39       18.33      6.68 o 
  -8   7   1       14.37       14.41      3.71 o 
  -7   7   1      103.29       87.13     16.20 o 
  -6   7   1       98.50      109.41      4.85 o 
  -5   7   1       14.70       13.16      3.29 o 
  -4   7   1      825.16      857.02     20.56 o 
  -3   7   1      125.64      140.72      4.63 o 
  -2   7   1       79.66       89.61      2.19 o 
  -1   7   1      239.54      248.38      3.43 o 
   0   7   1      837.58      873.37      9.16 o 
   1   7   1      285.16      291.01      4.74 o 
   2   7   1       57.01       65.30      2.14 o 
   3   7   1     5089.06     5489.52     68.96 o 
   4   7   1     1706.86     1700.32     49.29 o 
   5   7   1       27.80       25.59      1.47 o 
   6   7   1      100.39      100.27      3.55 o 
   7   7   1     1226.74     1199.81     30.29 o 
   8   7   1        1.40        4.40      2.91 o 
   9   7   1       43.41       38.36     11.18 o 
  -9   8   1      128.64      109.12     22.78 o 
  -8   8   1       72.38       65.86     14.81 o 
  -7   8   1       52.19       53.11      9.52 o 
  -6   8   1     1313.96     1319.90     29.49 o 
  -5   8   1       22.49       26.70      6.61 o 
  -4   8   1      127.81      123.37      5.23 o 
  -3   8   1      907.63      957.07     18.62 o 
  -2   8   1     1410.94     1543.69     16.90 o 
  -1   8   1      582.47      609.41      5.26 o 
   0   8   1     1597.33     1598.96     16.39 o 
   1   8   1     2685.31     2639.04     16.71 o 
   2   8   1      311.45      295.62      6.12 o 
   3   8   1     1163.23     1272.04     24.99 o 
   4   8   1      186.67      196.21      9.66 o 
   5   8   1      288.16      310.54     13.07 o 
   6   8   1      681.53      707.58     20.55 o 
   7   8   1       84.59       96.00     17.16 o 
   8   8   1        3.33        4.80      3.10 o 
   9   8   1        4.91        6.74      3.25 o 
  -9   9   1       73.75       61.11     17.35 o 
  -8   9   1      191.17      180.01     13.45 o 
  -7   9   1      276.40      269.54     13.32 o 
  -6   9   1       96.25      115.29     18.97 o 
  -5   9   1     1615.36     1609.74     32.64 o 
  -4   9   1        0.88        5.73      2.79 o 
  -3   9   1      134.12      117.13      4.34 o 
  -2   9   1     2574.54     2575.72     18.63 o 
  -1   9   1        4.77        5.97      0.89 o 
   0   9   1      120.07      111.56      2.53 o 
   1   9   1     1990.62     2054.94     18.47 o 
   2   9   1      508.03      498.71      9.00 o 
   3   9   1     1903.20     1974.44     60.21 o 
   4   9   1      385.10      378.42     11.77 o 
   5   9   1      293.48      289.05     12.43 o 
   6   9   1      130.64      133.65     12.79 o 
   7   9   1       23.63       22.17      4.33 o 
   8   9   1        0.58        3.63      3.05 o 
   9   9   1       66.22       64.12     20.76 o 
  -9  10   1       18.95       14.45      4.02 o 
  -8  10   1      134.82      151.61     13.37 o 
  -7  10   1      133.09      134.08     11.29 o 
  -6  10   1       78.36       77.39     12.81 o 
  -5  10   1     1162.09     1159.67     25.41 o 
  -4  10   1        0.41        2.43      1.93 o 
  -3  10   1     1049.67     1040.40     20.69 o 
  -2  10   1      260.16      292.63      5.85 o 
  -1  10   1      659.96      635.37      8.46 o 
   0  10   1      240.34      202.09      4.68 o 
   1  10   1      187.07      145.37      3.97 o 
   2  10   1     1526.25     1616.18     55.18 o 
   3  10   1     2605.73     2776.13     76.98 o 
   4  10   1      458.26      456.24     12.77 o 
   5  10   1       66.52       79.60     14.50 o 
   6  10   1      188.54      196.04     10.11 o 
   7  10   1        4.66        9.71      3.85 o 
   8  10   1       13.52       13.92      4.54 o 
   9  10   1      140.38      105.48     15.24 o 
  -9  11   1       55.15       44.38     14.89 o 
  -8  11   1      344.62      360.10     14.11 o 
  -7  11   1       74.12       63.04     13.52 o 
  -6  11   1        7.99        7.75      3.42 o 
  -5  11   1      799.28      779.45     16.52 o 
  -4  11   1      179.26      169.44      8.92 o 
  -3  11   1        0.35        3.25      1.11 o 
  -2  11   1     1687.82     1595.27     16.81 o 
  -1  11   1       71.94       53.23      2.16 o 
   0  11   1      819.76      748.03     11.11 o 
   1  11   1      219.77      213.24      6.18 o 
   2  11   1     2241.34     2377.78     28.92 o 
   3  11   1     5544.66     5888.37    144.03 o 
   4  11   1     1259.88     1297.73     29.39 o 
   5  11   1      247.41      219.02      9.78 o 
   6  11   1       19.01       16.34      4.30 o 
   7  11   1       87.72       82.41     16.99 o 
   8  11   1      384.01      413.04     16.37 o 
   9  11   1      395.94      443.28     22.35 o 
  -9  12   1       21.05       18.28      5.76 o 
  -8  12   1       15.61       14.49      3.76 o 
  -7  12   1       46.96       38.92     10.52 o 
  -6  12   1       72.08       70.94     12.14 o 
  -5  12   1       47.35       45.13     10.03 o 
  -4  12   1      296.94      292.72     11.27 o 
  -3  12   1       30.65       31.15      4.52 o 
  -2  12   1     1679.12     1689.76     20.14 o 
  -1  12   1     1455.14     1573.17     20.65 o 
   0  12   1     2544.03     2607.43     32.76 o 
   1  12   1     1773.51     1836.17     23.20 o 
   2  12   1      129.91      136.78      7.07 o 
   3  12   1       63.15       50.38      4.46 o 
   4  12   1        5.03        5.71      2.47 o 
   5  12   1      667.43      624.18     17.27 o 
   6  12   1       48.58       49.60      8.16 o 
   7  12   1      122.06      144.72     10.89 o 
   8  12   1       33.18       28.62      8.68 o 
  -9  13   1       34.06       25.11     13.46 o 
  -8  13   1       20.77       15.03      5.18 o 
  -7  13   1       43.05       43.95     11.69 o 
  -6  13   1       35.07       38.68      7.88 o 
  -5  13   1      864.37      922.97     24.14 o 
  -4  13   1      579.05      605.14     13.72 o 
  -3  13   1      155.66      157.63      4.91 o 
  -2  13   1      430.51      431.99     11.34 o 
  -1  13   1       71.27       81.97      2.60 o 
   0  13   1      190.70      201.68      6.58 o 
   1  13   1       71.58       70.91      2.92 o 
   2  13   1      170.54      164.36      4.43 o 
   3  13   1      450.25      435.49     11.73 o 
   4  13   1      327.20      311.62     13.75 o 
   5  13   1       74.32       84.69     13.97 o 
   6  13   1       85.62       93.26     15.70 o 
   7  13   1       12.20       10.02      3.28 o 
   8  13   1       45.01       37.81     13.32 o 
  -8  14   1        7.01        4.30      2.96 o 
  -7  14   1       43.78       40.65      9.87 o 
  -6  14   1       95.51      101.98     14.89 o 
  -5  14   1      360.40      371.72     14.50 o 
  -4  14   1        1.40        2.57      2.53 o 
  -3  14   1       45.34       50.16      3.17 o 
  -2  14   1       17.92       18.25      3.42 o 
  -1  14   1       24.77       22.51      4.25 o 
   0  14   1        3.15        4.03      1.26 o 
   1  14   1       11.87       11.60      2.20 o 
   2  14   1       15.32       23.53      3.68 o 
   3  14   1     1085.55     1116.10     19.10 o 
   4  14   1       50.68       48.39      9.02 o 
   5  14   1      183.79      188.26      9.97 o 
   6  14   1      191.81      175.68     12.88 o 
   7  14   1        3.29        4.55      2.81 o 
   8  14   1      102.90      105.95     10.00 o 
  -8  15   1       56.41       52.08     17.04 o 
  -7  15   1       68.47       52.15     14.23 o 
  -6  15   1       63.36       70.43     13.82 o 
  -5  15   1      163.35      145.81      9.18 o 
  -4  15   1        5.58        7.83      3.59 o 
  -3  15   1      132.46      135.79      3.41 o 
  -2  15   1       23.42       17.98      3.21 o 
  -1  15   1       15.78       11.62      2.46 o 
   0  15   1       13.15       16.19      2.95 o 
   1  15   1      312.12      307.33      8.81 o 
   2  15   1       30.15       27.33      4.10 o 
   3  15   1        4.24        4.14      1.55 o 
   4  15   1     1020.88      967.43     27.96 o 
   5  15   1      130.54      116.80      9.12 o 
   6  15   1       37.14       34.17      7.27 o 
   7  15   1      233.10      276.97     14.79 o 
   8  15   1       31.83       24.65     10.22 o 
  -8  16   1       20.81       14.11      6.14 o 
  -7  16   1       24.14       24.91      6.21 o 
  -6  16   1       10.10        9.39      3.25 o 
  -5  16   1        2.39        3.86      2.69 o 
  -4  16   1      375.48      371.68     13.46 o 
  -3  16   1      289.44      243.24      7.75 o 
  -2  16   1       60.51       52.15      4.23 o 
  -1  16   1       13.96       33.01      6.39 o 
   0  16   1      353.52      360.45     11.37 o 
   1  16   1      103.05       93.90      4.38 o 
   2  16   1      388.51      392.89     11.28 o 
   3  16   1      312.99      317.00     10.06 o 
   4  16   1        1.68        0.36      2.64 o 
   5  16   1        4.30        5.55      3.18 o 
   6  16   1       12.31       11.26      4.54 o 
   7  16   1       91.65       99.62      9.27 o 
   8  16   1       15.88       13.36      6.41 o 
  -8  17   1       19.52       20.43      8.26 o 
  -7  17   1       89.02       81.22     17.75 o 
  -6  17   1       33.36       37.47      9.65 o 
  -5  17   1      425.67      413.77     14.06 o 
  -4  17   1        4.21        4.63      2.79 o 
  -3  17   1        9.97       10.03      2.44 o 
  -2  17   1      263.88      269.56      9.34 o 
  -1  17   1     1996.15     2122.76     46.40 o 
   0  17   1      213.01      204.35      7.34 o 
   1  17   1        2.82        4.46      1.84 o 
   2  17   1      721.52      664.62     13.31 o 
   3  17   1      632.87      616.20     15.89 o 
   4  17   1      407.26      419.21     15.64 o 
   5  17   1      446.23      470.00     16.82 o 
   6  17   1        4.51        3.91      3.39 o 
   7  17   1       16.60       17.91      5.40 o 
  -7  18   1       22.74       18.95      5.77 o 
  -6  18   1       19.77       17.80      4.26 o 
  -5  18   1       85.16       78.89     17.63 o 
  -4  18   1      159.06      191.39      8.12 o 
  -3  18   1       17.30       19.12      4.75 o 
  -2  18   1       32.13       39.27      7.41 o 
  -1  18   1       20.88       29.43      5.61 o 
   0  18   1        9.12       12.86      3.09 o 
   1  18   1      110.01      113.41      5.71 o 
   2  18   1      798.31      824.63     19.72 o 
   3  18   1      681.49      688.02     23.60 o 
   4  18   1        0.54        0.22      2.75 o 
   5  18   1       28.76       30.07      6.71 o 
   6  18   1       79.21       57.24     15.12 o 
   7  18   1       54.07       51.40     15.42 o 
  -7  19   1      103.72      125.46     11.08 o 
  -6  19   1      169.14      193.85     10.23 o 
  -5  19   1      508.22      531.33     14.60 o 
  -4  19   1      168.45      181.70      8.50 o 
  -3  19   1      278.23      287.45     10.90 o 
  -2  19   1      246.57      229.72      9.65 o 
  -1  19   1      413.70      449.50     10.58 o 
   0  19   1       59.70       75.92      7.18 o 
   1  19   1       59.63       59.04      8.94 o 
   2  19   1      144.14      143.85      5.86 o 
   3  19   1        0.31       -0.25      2.92 o 
   4  19   1       23.46       24.75      5.87 o 
   5  19   1      279.25      281.01     11.55 o 
   6  19   1       37.20       36.63     10.60 o 
   7  19   1       34.21       31.60      9.75 o 
  -7  20   1       19.86       19.07      6.05 o 
  -6  20   1       38.53       35.85      9.93 o 
  -5  20   1      212.04      202.81     11.05 o 
  -4  20   1        5.83        7.34      2.83 o 
  -3  20   1        0.05        2.50      2.76 o 
  -2  20   1      904.73      898.14     20.33 o 
  -1  20   1      111.47      113.74      7.12 o 
   0  20   1       48.38       53.50      9.51 o 
   1  20   1      217.16      208.48      7.36 o 
   2  20   1        1.77        3.91      1.51 o 
   3  20   1      109.78      108.36     10.79 o 
   4  20   1      396.46      362.78     11.62 o 
   5  20   1      114.68       92.26     20.87 o 
   6  20   1       31.21       28.10      8.66 o 
  -6  21   1        6.62        5.88      3.67 o 
  -5  21   1        0.01        1.21      2.67 o 
  -4  21   1       89.50       72.95     15.22 o 
  -3  21   1      511.74      492.41     17.92 o 
  -2  21   1      163.80      131.15      8.37 o 
  -1  21   1        0.00        0.97      2.06 o 
   0  21   1        4.25        5.40      2.03 o 
   1  21   1        8.10       10.65      2.97 o 
   2  21   1       68.92       62.09      8.33 o 
   3  21   1        1.14        2.14      2.07 o 
   4  21   1        4.40        4.27      2.98 o 
   5  21   1        4.83        2.93      2.37 o 
   6  21   1      146.21      152.15     11.84 o 
  -6  22   1       29.06       21.45      6.94 o 
  -5  22   1        0.97        4.81      3.24 o 
  -4  22   1        2.69        2.83      2.60 o 
  -3  22   1       79.68       77.73      9.27 o 
  -2  22   1      543.64      559.92     19.02 o 
  -1  22   1      128.89      120.18      7.43 o 
   0  22   1       32.98       33.02      6.25 o 
   1  22   1       32.07       24.56      5.04 o 
   2  22   1      350.68      362.40     15.61 o 
   3  22   1        7.36        5.18      2.70 o 
   4  22   1       96.81       84.25     11.96 o 
   5  22   1      185.85      182.63     11.13 o 
   6  22   1        6.98        7.45      3.60 o 
  -5  23   1       13.88       13.24      5.84 o 
  -4  23   1       86.33       81.13     10.67 o 
  -3  23   1       38.17       36.22      8.99 o 
  -2  23   1        5.39        4.94      2.26 o 
  -1  23   1       76.33       83.72      8.73 o 
   0  23   1      131.45      122.91      7.76 o 
   1  23   1       13.16       14.25      3.25 o 
   2  23   1        1.30        3.71      2.50 o 
   3  23   1      158.46      167.46     10.09 o 
   4  23   1       82.37       56.59     16.36 o 
   5  23   1        0.74        1.46      2.87 o 
  -5  24   1      131.65      133.91     13.43 o 
  -4  24   1      153.27      160.34     10.36 o 
  -3  24   1       19.53       17.84      5.68 o 
  -2  24   1        4.11        2.76      2.26 o 
  -1  24   1      371.36      377.47     12.21 o 
   0  24   1      296.86      324.97     11.52 o 
   1  24   1       94.47       96.30     11.24 o 
   2  24   1        0.06        2.97      2.61 o 
   3  24   1       31.81       24.43      7.81 o 
   4  24   1        2.02        3.24      3.21 o 
  -4  25   1       24.55       17.48      7.46 o 
  -3  25   1        7.93        7.76      3.25 o 
  -2  25   1       16.17       17.77      6.14 o 
  -1  25   1      120.47      110.14     11.15 o 
   0  25   1       33.13       29.37      9.56 o 
   1  25   1        1.82        3.40      2.44 o 
   2  25   1       55.81       40.10     12.20 o 
   3  25   1       46.44       38.04     13.83 o 
   4  25   1       51.07       30.72     12.77 o 
  -3  26   1       36.30       18.57      7.78 o 
  -2  26   1       49.54       36.57     10.67 o 
  -1  26   1      171.99      161.28     10.01 o 
   0  26   1      201.53      211.42      9.29 o 
   1  26   1      104.61      115.89      8.87 o 
   2  26   1       50.46       44.56     15.56 o 
   3  26   1       10.80       14.17      6.43 o 
  -2  27   1       46.21       30.65      9.82 o 
  -1  27   1       35.45       24.36      7.75 o 
   0  27   1        0.29        1.80      2.18 o 
   1  27   1       29.93       18.83      6.80 o 
   2  27   1        1.27        1.69      2.97 o 
 -10   0   2       37.88       25.17     15.00 o 
  -9   0   2       94.32       97.36      9.54 o 
  -8   0   2      381.13      383.79     17.13 o 
  -7   0   2      820.14      795.94     23.95 o 
  -6   0   2      563.60      600.48     19.79 o 
  -5   0   2     1107.16     1129.37     28.89 o 
  -4   0   2     2877.09     3126.45     48.07 o 
  -3   0   2     2842.37     2909.79     24.70 o 
  -2   0   2    18018.60    20669.31    366.15 o 
  -1   0   2     1115.65     1065.40     17.42 o 
   0   0   2      255.09      283.59      4.73 o 
   1   0   2    10352.03    11372.77    105.13 o 
   2   0   2      341.76      311.03     11.52 o 
   3   0   2      718.14      794.77     26.44 o 
   4   0   2      602.48      628.89     18.48 o 
   5   0   2        6.50        6.54      2.48 o 
   6   0   2      313.37      315.98     15.91 o 
   7   0   2     1710.26     1913.20     42.07 o 
   8   0   2       17.19       18.74      7.61 o 
   9   0   2        2.07        3.06      3.47 o 
 -10   1   2       38.77       33.92     12.00 o 
  -9   1   2       61.16       53.06     18.57 o 
  -8   1   2       42.56       35.31      7.00 o 
  -7   1   2      415.14      417.16     12.61 o 
  -6   1   2      129.05      122.26      6.94 o 
  -5   1   2     1353.03     1291.28     18.03 o 
  -4   1   2     1511.92     1530.75     14.64 o 
  -3   1   2       48.45       53.59      1.72 o 
  -2   1   2      561.88      529.31      6.29 o 
  -1   1   2     1724.20     1748.72     18.57 o 
   0   1   2     2515.75     2522.10     27.79 o 
   1   1   2     9835.07    10952.49     69.81 o 
   2   1   2     1182.94     1274.90     10.02 o 
   3   1   2     2266.08     2358.17     23.42 o 
   4   1   2      134.01      176.24      5.25 o 
   5   1   2       23.73       26.05      5.72 o 
   6   1   2     1160.47     1224.05     21.10 o 
   7   1   2     1087.72     1111.98     34.03 o 
   8   1   2      164.25      169.82      7.86 o 
   9   1   2        1.39        1.08      4.47 o 
 -10   2   2       35.71       30.47     10.78 o 
  -9   2   2       71.78       65.58      8.03 o 
  -8   2   2       53.67       50.87      9.14 o 
  -7   2   2      181.60      185.02      8.05 o 
  -6   2   2       10.20       11.60      2.61 o 
  -5   2   2      604.91      611.63     14.92 o 
  -4   2   2       92.15       96.48      2.48 o 
  -3   2   2      484.35      560.46      5.56 o 
  -2   2   2      124.37      133.98      2.30 o 
  -1   2   2       88.11       64.33      1.26 o 
   0   2   2     1066.92      907.99     11.98 o 
   1   2   2     2170.70     2129.44     14.52 o 
   2   2   2      198.69      171.30      3.04 o 
   3   2   2     2520.30     2498.09     56.63 o 
   4   2   2      715.70      712.08     17.12 o 
   5   2   2        8.56       10.62      2.48 o 
   6   2   2      516.54      520.30     10.90 o 
   7   2   2      436.45      446.89     15.71 o 
   8   2   2       36.78       35.40      8.78 o 
   9   2   2        5.05        3.43      2.15 o 
 -10   3   2       18.32       17.18      5.01 o 
  -9   3   2       61.13       52.75     14.05 o 
  -8   3   2        0.02        1.82      2.23 o 
  -7   3   2      759.25      782.40     20.63 o 
  -6   3   2        1.42        3.12      1.14 o 
  -5   3   2      822.22      854.30     11.89 o 
  -4   3   2       51.21       51.97      2.12 o 
  -3   3   2     5131.30     5635.98     51.02 o 
  -2   3   2      749.41      783.64      6.77 o 
  -1   3   2     6931.46     7624.08     70.89 o 
   0   3   2     9959.64    11101.32    109.78 o 
   1   3   2      368.25      354.10      4.98 o 
   2   3   2       79.42       75.01      2.17 o 
   3   3   2     3156.94     3366.71     61.83 o 
   4   3   2      264.46      251.25      7.51 o 
   5   3   2     1020.08     1032.55     15.11 o 
   6   3   2       95.57       89.75      6.24 o 
   7   3   2      111.83      120.54      7.56 o 
   8   3   2       41.80       47.28     10.36 o 
   9   3   2      247.08      261.71     13.02 o 
 -10   4   2        0.36        3.38      2.64 o 
  -9   4   2        2.38        2.23      3.03 o 
  -8   4   2      155.63      149.99      9.56 o 
  -7   4   2        0.17        3.60      4.24 o 
  -6   4   2       21.40       23.60      2.95 o 
  -5   4   2       63.88       68.27      2.96 o 
  -4   4   2       65.09       49.63      2.14 o 
  -3   4   2      352.41      336.56      6.01 o 
  -2   4   2     1553.21     1480.26     13.66 o 
  -1   4   2     6218.86     6640.00     67.47 o 
   0   4   2     3651.31     3690.09     49.76 o 
   1   4   2     1356.76     1367.10     24.00 o 
   2   4   2      667.74      652.20     10.33 o 
   3   4   2     1264.26     1236.85     20.39 o 
   4   4   2       38.00       29.90      2.81 o 
   5   4   2        5.27        9.65      1.91 o 
   6   4   2       87.34       95.22      6.36 o 
   7   4   2      560.59      575.21     18.91 o 
   8   4   2        0.41        3.14      3.05 o 
   9   4   2        2.31        4.29      2.94 o 
 -10   5   2       29.46       21.66      8.49 o 
  -9   5   2        8.85        9.45      4.56 o 
  -8   5   2       13.44       18.42      5.40 o 
  -7   5   2      182.66      170.17     11.16 o 
  -6   5   2      928.89      944.80     17.15 o 
  -5   5   2       77.43       71.85      4.09 o 
  -4   5   2      118.50      130.82      3.63 o 
  -3   5   2     2092.17     2264.20     21.10 o 
  -2   5   2      395.43      403.36      7.18 o 
  -1   5   2      676.89      623.03      6.74 o 
   0   5   2     1845.48     1853.52     22.14 o 
   1   5   2     2903.61     3055.67     39.23 o 
   2   5   2     2150.38     2251.88     20.63 o 
   3   5   2      256.86      275.36      7.94 o 
   4   5   2      132.42      112.67      4.15 o 
   5   5   2      910.54      872.67     16.49 o 
   6   5   2      306.56      306.11     10.93 o 
   7   5   2       52.69       48.20     10.85 o 
   8   5   2        9.68       10.25      3.86 o 
   9   5   2      143.84      129.22     10.17 o 
 -10   6   2      319.26      335.65     14.61 o 
  -9   6   2      198.00      179.42     10.53 o 
  -8   6   2        2.38        3.51      3.07 o 
  -7   6   2      104.96       99.27      6.66 o 
  -6   6   2       58.81       51.09      4.51 o 
  -5   6   2       82.92       92.21      2.62 o 
  -4   6   2     1559.35     1672.35     21.48 o 
  -3   6   2     1149.02     1131.06     15.71 o 
  -2   6   2      909.32      830.48      7.82 o 
  -1   6   2     3382.91     3712.47     46.12 o 
   0   6   2      948.76      857.98      8.04 o 
   1   6   2      136.38       94.98      2.15 o 
   2   6   2    12116.31    13786.68    163.27 o 
   3   6   2      484.55      557.72     10.73 o 
   4   6   2     1038.32     1107.16     14.78 o 
   5   6   2      647.94      659.05     14.55 o 
   6   6   2        3.20        4.67      1.85 o 
   7   6   2      164.14      159.15      8.90 o 
   8   6   2      576.09      601.46     20.10 o 
   9   6   2      101.06       66.75     18.14 o 
 -10   7   2       77.37       49.39     18.13 o 
  -9   7   2       43.65       33.30      9.52 o 
  -8   7   2       25.06       19.64      5.26 o 
  -7   7   2      799.06      807.06     23.18 o 
  -6   7   2     1193.72     1149.71     17.16 o 
  -5   7   2       36.83       37.92      2.66 o 
  -4   7   2      314.07      282.54      6.43 o 
  -3   7   2     1423.26     1430.01     17.08 o 
  -2   7   2      325.38      291.71      5.07 o 
  -1   7   2     3762.52     3695.77     64.37 o 
   0   7   2     1490.74     1475.61     18.84 o 
   1   7   2      584.51      677.85      6.08 o 
   2   7   2      505.01      501.72      8.54 o 
   3   7   2      166.77      185.39      5.54 o 
   4   7   2       81.12       64.82      2.76 o 
   5   7   2     2027.28     2020.10     35.48 o 
   6   7   2     1442.86     1336.03     42.73 o 
   7   7   2       15.34       19.37      4.77 o 
   8   7   2      290.74      284.05     12.98 o 
   9   7   2      103.38      120.55     19.73 o 
 -10   8   2       12.44       11.05      7.02 o 
  -9   8   2       90.67       96.19     12.81 o 
  -8   8   2       83.82      107.09     11.29 o 
  -7   8   2      808.63      834.04     29.90 o 
  -6   8   2       90.98       85.91      9.28 o 
  -5   8   2      103.45      107.80      5.30 o 
  -4   8   2     1463.81     1398.72     15.84 o 
  -3   8   2     2433.48     2528.59     43.67 o 
  -2   8   2        8.69       13.43      1.41 o 
  -1   8   2      564.81      582.41      4.96 o 
   0   8   2     1844.10     1842.26     15.96 o 
   1   8   2       10.86       16.43      2.12 o 
   2   8   2     4811.22     5090.63     51.18 o 
   3   8   2     5252.48     5762.26     96.78 o 
   4   8   2        6.41        4.46      1.47 o 
   5   8   2      591.60      578.35     15.76 o 
   6   8   2       13.89       16.89      3.77 o 
   7   8   2        4.61        4.31      3.11 o 
   8   8   2       17.79       24.05      7.82 o 
   9   8   2       20.29       16.23      4.20 o 
  -9   9   2        0.19        1.84      3.30 o 
  -8   9   2       88.65       66.93     14.58 o 
  -7   9   2      151.52      154.54     15.14 o 
  -6   9   2      685.93      693.21     19.05 o 
  -5   9   2     1185.74     1171.82     29.64 o 
  -4   9   2        0.01        1.92      1.70 o 
  -3   9   2      974.98      999.64     25.39 o 
  -2   9   2      235.02      241.53      5.02 o 
  -1   9   2      869.91      852.44      9.74 o 
   0   9   2      273.86      229.15      4.86 o 
   1   9   2      356.55      430.25      5.17 o 
   2   9   2     1563.30     1724.01     20.87 o 
   3   9   2      399.43      397.00     10.96 o 
   4   9   2      194.06      194.02      8.03 o 
   5   9   2      328.90      301.08     11.99 o 
   6   9   2       24.40       28.86      5.85 o 
   7   9   2       55.24       61.06     11.08 o 
   8   9   2       63.26       52.59     14.47 o 
   9   9   2        1.71        3.93      2.76 o 
  -9  10   2       79.60       94.24     13.02 o 
  -8  10   2        0.00        2.97      2.79 o 
  -7  10   2      131.92      136.85     10.75 o 
  -6  10   2      137.42      135.99     10.84 o 
  -5  10   2      525.57      570.96     14.19 o 
  -4  10   2        0.06        2.37      1.85 o 
  -3  10   2      368.63      336.72      7.45 o 
  -2  10   2     1785.11     1831.26     28.41 o 
  -1  10   2     1030.53     1013.25     14.42 o 
   0  10   2        4.62        4.28      0.91 o 
   1  10   2      184.61      173.01      4.77 o 
   2  10   2      601.45      677.14     12.81 o 
   3  10   2       85.84      100.54      3.24 o 
   4  10   2      572.82      598.71     15.46 o 
   5  10   2      407.10      388.90     14.23 o 
   6  10   2      149.70      149.95     12.14 o 
   7  10   2       22.90       19.76      5.54 o 
   8  10   2       86.90       77.97     20.18 o 
   9  10   2        0.53        3.15      3.25 o 
  -9  11   2        3.69        4.95      3.48 o 
  -8  11   2        0.67        1.91      3.22 o 
  -7  11   2        7.16        9.46      3.49 o 
  -6  11   2       42.51       45.41      8.43 o 
  -5  11   2      231.21      252.42     10.36 o 
  -4  11   2      191.43      175.85      6.84 o 
  -3  11   2        0.29        2.34      0.84 o 
  -2  11   2      127.73      109.18      3.14 o 
  -1  11   2      425.53      481.19      7.97 o 
   0  11   2      128.85      118.37      3.10 o 
   1  11   2     1057.64     1125.75     20.70 o 
   2  11   2       36.63       36.42      2.75 o 
   3  11   2       56.07       47.67      3.79 o 
   4  11   2      225.62      218.86      9.75 o 
   5  11   2       28.21       41.44      8.99 o 
   6  11   2      323.52      294.44      9.64 o 
   7  11   2      187.32      181.28     11.58 o 
   8  11   2       52.81       53.28     18.13 o 
  -9  12   2       11.76        9.56      4.50 o 
  -8  12   2      125.15      124.59      7.91 o 
  -7  12   2      333.19      304.36     11.62 o 
  -6  12   2       64.97       67.17     13.44 o 
  -5  12   2       13.06       14.48      3.19 o 
  -4  12   2       47.18       50.78      5.53 o 
  -3  12   2      446.89      418.12      8.67 o 
  -2  12   2     1167.87     1191.88     13.69 o 
  -1  12   2      165.24      156.47      4.24 o 
   0  12   2      454.10      420.05      7.87 o 
   1  12   2       92.69      108.88      3.88 o 
   2  12   2      425.30      405.48     10.71 o 
   3  12   2        9.24       11.93      1.90 o 
   4  12   2      120.58      138.68      8.98 o 
   5  12   2      324.31      307.57     13.34 o 
   6  12   2       23.56       28.37      5.84 o 
   7  12   2       35.25       35.35      9.09 o 
   8  12   2       54.94       35.45     12.04 o 
  -9  13   2        1.89        2.01      3.77 o 
  -8  13   2       29.29       19.47      7.13 o 
  -7  13   2        4.99        6.50      3.06 o 
  -6  13   2      117.68      104.22      9.89 o 
  -5  13   2       83.21       89.53      6.91 o 
  -4  13   2     1395.15     1458.82     29.14 o 
  -3  13   2      465.47      489.30      8.39 o 
  -2  13   2      737.06      748.89     12.46 o 
  -1  13   2      243.65      248.73      6.99 o 
   0  13   2      806.25      761.68     11.82 o 
   1  13   2      420.46      404.02     10.71 o 
   2  13   2       25.41       31.14      5.54 o 
   3  13   2     1338.69     1377.53     23.40 o 
   4  13   2     2323.32     2334.35     45.34 o 
   5  13   2       55.81       51.56     10.37 o 
   6  13   2        1.38        2.45      3.23 o 
   7  13   2       21.80       18.06      5.42 o 
   8  13   2       37.57       46.60     12.70 o 
  -9  14   2        1.64        4.06      4.72 o 
  -8  14   2      250.62      292.92     11.73 o 
  -7  14   2      128.07      136.28      9.18 o 
  -6  14   2       59.42       62.45     12.19 o 
  -5  14   2       15.45       17.12      3.26 o 
  -4  14   2     2061.73     2163.75     67.97 o 
  -3  14   2       24.33       23.66      2.17 o 
  -2  14   2      894.31      909.40     13.33 o 
  -1  14   2      271.09      288.74     11.03 o 
   0  14   2      228.73      217.26      6.20 o 
   1  14   2       12.62       20.58      3.54 o 
   2  14   2       49.54       46.38      3.06 o 
   3  14   2        1.46        2.00      1.02 o 
   4  14   2     1146.27     1097.78     30.94 o 
   5  14   2      803.36      781.12     27.10 o 
   6  14   2       22.69       18.59      4.79 o 
   7  14   2        7.25        7.14      4.25 o 
   8  14   2       46.21       33.39     13.86 o 
  -8  15   2       83.67       83.93     14.89 o 
  -7  15   2      184.86      215.06      9.10 o 
  -6  15   2      457.86      475.29     17.43 o 
  -5  15   2      715.35      722.94     24.89 o 
  -4  15   2       43.85       47.51     10.52 o 
  -3  15   2       29.76       25.14      2.54 o 
  -2  15   2      560.96      544.62     13.23 o 
  -1  15   2      184.41      158.19      4.80 o 
   0  15   2      255.21      249.70      7.31 o 
   1  15   2        0.37        1.13      1.46 o 
   2  15   2       99.08      103.33      3.92 o 
   3  15   2      202.40      181.33      5.79 o 
   4  15   2     1868.03     1906.84     47.56 o 
   5  15   2      309.32      315.16     10.35 o 
   6  15   2       12.71       12.50      3.77 o 
   7  15   2       19.34       21.46      5.06 o 
   8  15   2       43.32       30.23     11.77 o 
  -8  16   2       18.47       15.97      7.13 o 
  -7  16   2        1.55        2.73      2.50 o 
  -6  16   2       33.13       28.53      8.19 o 
  -5  16   2      125.94      124.72     11.50 o 
  -4  16   2      450.48      467.34     10.88 o 
  -3  16   2      111.66      107.57      3.52 o 
  -2  16   2       90.07       84.33      3.98 o 
  -1  16   2      569.73      597.28     12.82 o 
   0  16   2       99.16      105.38      4.71 o 
   1  16   2     1280.95     1333.30     20.75 o 
   2  16   2      428.44      407.11     11.99 o 
   3  16   2      202.08      211.01      7.77 o 
   4  16   2       46.08       40.93      8.39 o 
   5  16   2      369.02      340.92     12.57 o 
   6  16   2        3.56        8.43      3.54 o 
   7  16   2      160.53      149.10     13.35 o 
  -8  17   2      171.93      191.49     13.01 o 
  -7  17   2        0.07        2.37      3.12 o 
  -6  17   2       12.63       15.26      3.67 o 
  -5  17   2       16.80       14.77      3.47 o 
  -4  17   2      114.14      108.77      7.24 o 
  -3  17   2       98.59       97.20      6.11 o 
  -2  17   2        5.18        8.87      2.61 o 
  -1  17   2       39.38       38.41      6.88 o 
   0  17   2      615.53      648.19     13.48 o 
   1  17   2      114.34      114.69      5.98 o 
   2  17   2       72.00       77.34      6.17 o 
   3  17   2      558.91      565.60     16.61 o 
   4  17   2       65.62       68.97     15.22 o 
   5  17   2        1.39        4.25      2.25 o 
   6  17   2      160.59      176.69      9.67 o 
   7  17   2      139.32      133.09     13.60 o 
  -8  18   2       26.58       25.06      8.80 o 
  -7  18   2       12.74        6.55      3.84 o 
  -6  18   2        7.58        8.96      4.02 o 
  -5  18   2        5.41        3.90      2.08 o 
  -4  18   2      490.12      547.22     17.46 o 
  -3  18   2      237.71      245.17      8.45 o 
  -2  18   2      203.74      205.72      7.93 o 
  -1  18   2      288.61      292.30      9.44 o 
   0  18   2      258.49      255.47      8.79 o 
   1  18   2      285.73      286.17      9.08 o 
   2  18   2      125.59      116.73      5.79 o 
   3  18   2       75.55       65.57     12.36 o 
   4  18   2      103.01      110.48     10.97 o 
   5  18   2       58.44       41.59      9.72 o 
   6  18   2       97.95       88.44     13.99 o 
   7  18   2        0.02        2.92      2.47 o 
  -7  19   2       17.85       19.85      5.86 o 
  -6  19   2      118.42      103.55      8.92 o 
  -5  19   2      131.23      116.18      7.99 o 
  -4  19   2        0.02        1.64      1.59 o 
  -3  19   2      175.63      166.98      5.77 o 
  -2  19   2       55.33       59.16      7.14 o 
  -1  19   2      194.09      195.00      7.89 o 
   0  19   2      262.76      269.70      9.77 o 
   1  19   2       47.88       46.25      8.24 o 
   2  19   2      572.36      618.20     19.23 o 
   3  19   2      157.42      181.04     12.64 o 
   4  19   2       63.56       74.49     13.78 o 
   5  19   2       35.01       27.14      6.39 o 
   6  19   2      112.57       93.63     22.15 o 
  -7  20   2       19.44       18.38      5.92 o 
  -6  20   2        6.33        9.11      4.43 o 
  -5  20   2       32.34       28.16      8.28 o 
  -4  20   2      140.33      140.02     11.31 o 
  -3  20   2      533.54      574.60     17.81 o 
  -2  20   2       72.59       74.83      7.19 o 
  -1  20   2       76.72       79.29      7.38 o 
   0  20   2      127.31      116.38      5.71 o 
   1  20   2       67.93       71.48     10.69 o 
   2  20   2        1.96        1.77      1.92 o 
   3  20   2      247.56      265.41     12.44 o 
   4  20   2       99.09      117.41     10.01 o 
   5  20   2      196.38      181.96     10.73 o 
   6  20   2        2.03        3.43      3.22 o 
  -6  21   2       53.28       48.38     20.70 o 
  -5  21   2      369.64      407.81     14.81 o 
  -4  21   2       72.10       72.74     15.47 o 
  -3  21   2        0.10        1.28      2.87 o 
  -2  21   2       77.46       70.91      6.47 o 
  -1  21   2      220.16      226.85      7.40 o 
   0  21   2      266.90      281.21      7.46 o 
   1  21   2       18.04       22.83      4.89 o 
   2  21   2        9.48       15.13      3.65 o 
   3  21   2       23.83       22.37      6.67 o 
   4  21   2      259.77      291.02     14.13 o 
   5  21   2      397.09      449.35     17.75 o 
   6  21   2        4.10        4.35      3.10 o 
  -6  22   2        0.21        0.90      2.53 o 
  -5  22   2        3.09        5.09      3.49 o 
  -4  22   2       84.57       90.65      8.78 o 
  -3  22   2        5.68        8.91      3.29 o 
  -2  22   2        0.37        2.83      2.00 o 
  -1  22   2       32.47       36.83      6.41 o 
   0  22   2       33.12       35.55      6.88 o 
   1  22   2       55.23       67.55      6.78 o 
   2  22   2        8.07        9.85      3.14 o 
   3  22   2       64.33       67.46     18.81 o 
   4  22   2       88.95       83.15     10.53 o 
   5  22   2        0.50        3.55      2.83 o 
  -6  23   2       22.60       24.82     16.85 o 
  -5  23   2       59.52       64.54      9.17 o 
  -4  23   2       26.28       28.85      7.66 o 
  -3  23   2        9.86        9.42      3.69 o 
  -2  23   2      319.34      326.52     12.12 o 
  -1  23   2        1.11        4.72      2.48 o 
   0  23   2       70.27       84.42      9.56 o 
   1  23   2       52.78       50.62     13.11 o 
   2  23   2       16.61       17.07      4.82 o 
   3  23   2        2.03        4.33      3.20 o 
   4  23   2        5.48        3.26      3.14 o 
   5  23   2        6.93        7.47      3.95 o 
  -5  24   2        5.13        6.84      5.41 o 
  -4  24   2       23.97       20.87      8.50 o 
  -3  24   2        7.97        7.15      3.40 o 
  -2  24   2        7.01        8.59      3.45 o 
  -1  24   2       59.55       48.04     11.34 o 
   0  24   2       65.45       56.44     13.13 o 
   1  24   2        8.29        7.58      3.47 o 
   2  24   2        0.03        3.72      2.78 o 
   3  24   2        2.03        4.38      2.62 o 
   4  24   2       48.09       36.07     13.76 o 
  -4  25   2        5.09        3.42      5.04 o 
  -3  25   2        0.55        3.27      2.63 o 
  -2  25   2        8.10        6.62      3.84 o 
  -1  25   2      307.94      302.86     10.43 o 
   0  25   2        0.08        4.05      2.26 o 
   1  25   2       34.93       25.32      8.39 o 
   2  25   2        2.39        5.45      3.20 o 
   3  25   2        1.32        2.75      3.58 o 
  -3  26   2        8.94        9.62      4.05 o 
  -2  26   2        9.12       10.57      4.58 o 
  -1  26   2      149.67      147.50      9.87 o 
   0  26   2       10.25       12.35      4.46 o 
   1  26   2       14.45       11.24      4.61 o 
   2  26   2       20.36       19.52      7.16 o 
   3  26   2       19.05       14.88      6.22 o 
  -2  27   2       34.47       20.61      8.92 o 
  -1  27   2        8.38        7.68      3.69 o 
   0  27   2        4.11        6.98      3.51 o 
   1  27   2       10.95        8.35      3.14 o 
 -10   1   3        8.39        9.59      4.09 o 
  -9   1   3       18.95       19.25      5.50 o 
  -8   1   3       37.96       33.16      6.94 o 
  -7   1   3       96.25       99.21      6.82 o 
  -6   1   3        1.06        1.54      1.70 o 
  -5   1   3      840.86      868.98     13.90 o 
  -4   1   3     2594.84     2803.94     29.93 o 
  -3   1   3       37.17       38.09      1.56 o 
  -2   1   3        7.49        7.09      0.93 o 
  -1   1   3     1345.97     1399.82     15.36 o 
   0   1   3     9926.28    10988.54    104.78 o 
   1   1   3      754.45      771.27      6.94 o 
   2   1   3      198.00      215.29      4.25 o 
   3   1   3      120.60      139.48      4.05 o 
   4   1   3      126.71      125.41      4.60 o 
   5   1   3        5.07        6.19      1.87 o 
   6   1   3     1624.54     1640.88     37.69 o 
   7   1   3       74.32       82.10      6.40 o 
   8   1   3      117.61      125.63      6.41 o 
   9   1   3        7.24       12.08      6.74 o 
 -10   2   3       91.90       77.61     25.01 o 
  -9   2   3      330.78      328.15     12.92 o 
  -8   2   3      510.51      495.58     12.93 o 
  -7   2   3       17.14       21.39      4.35 o 
  -6   2   3        4.39        7.16      1.94 o 
  -5   2   3      354.43      376.64     10.12 o 
  -4   2   3      147.40      151.77      3.43 o 
  -3   2   3      502.20      432.14      6.06 o 
  -2   2   3     3371.01     3513.23     29.78 o 
  -1   2   3     8160.21     9280.26     90.41 o 
   0   2   3        3.09        4.52      0.64 o 
   1   2   3      421.56      419.58      5.40 o 
   2   2   3      228.20      206.12      4.34 o 
   3   2   3     2959.96     3084.09     32.70 o 
   4   2   3      153.91      119.63      4.67 o 
   5   2   3      303.93      292.16     10.53 o 
   6   2   3      741.81      776.32     20.62 o 
   7   2   3      566.79      598.42     17.53 o 
   8   2   3      216.34      215.87     14.11 o 
   9   2   3       85.73       70.77     22.35 o 
 -10   3   3       23.86       19.62      8.61 o 
  -9   3   3      209.51      228.10      9.86 o 
  -8   3   3        5.21        4.96      2.34 o 
  -7   3   3       53.64       45.94      4.56 o 
  -6   3   3      164.12      154.27      4.96 o 
  -5   3   3     3305.79     3519.05     50.20 o 
  -4   3   3      522.97      529.21      8.75 o 
  -3   3   3     1939.81     2125.95     17.76 o 
  -2   3   3      457.29      454.17      5.29 o 
  -1   3   3      263.38      262.35      3.80 o 
   0   3   3     2166.14     2200.45     11.08 o 
   1   3   3     7411.98     7982.35     70.34 o 
   2   3   3     1334.77     1292.79     10.65 o 
   3   3   3      418.37      409.57      7.81 o 
   4   3   3      824.52      840.02     12.66 o 
   5   3   3      882.76      901.54     18.23 o 
   6   3   3      519.97      514.08     19.65 o 
   7   3   3      243.18      243.03      8.80 o 
   8   3   3      528.64      547.73     19.24 o 
   9   3   3       32.44       24.22      9.91 o 
 -10   4   3        1.63        3.28      2.54 o 
  -9   4   3        8.16       10.57      4.67 o 
  -8   4   3       55.99       47.22      4.92 o 
  -7   4   3      245.93      240.30      8.40 o 
  -6   4   3      991.73      955.40     17.02 o 
  -5   4   3        0.01        1.33      1.65 o 
  -4   4   3     3016.09     3273.71     37.40 o 
  -3   4   3      468.27      459.73      6.08 o 
  -2   4   3      102.98      104.82      1.81 o 
  -1   4   3     1713.22     1651.36     20.44 o 
   0   4   3     9206.94    10086.56     68.20 o 
   1   4   3      607.43      546.71      8.13 o 
   2   4   3      354.87      342.14      6.87 o 
   3   4   3     1563.08     1540.31     18.44 o 
   4   4   3       61.85       53.61      5.03 o 
   5   4   3       48.16       58.26      7.14 o 
   6   4   3       53.40       43.89      4.58 o 
   7   4   3      125.50      129.69      7.12 o 
   8   4   3       97.04       89.55     16.37 o 
   9   4   3       65.87       68.58     16.86 o 
 -10   5   3      196.74      216.69     10.84 o 
  -9   5   3      466.96      480.56     16.27 o 
  -8   5   3        5.81        7.40      2.61 o 
  -7   5   3      264.36      256.63      9.51 o 
  -6   5   3      195.27      166.43      5.81 o 
  -5   5   3      142.42      127.59      4.43 o 
  -4   5   3       20.47       10.82      2.09 o 
  -3   5   3     4125.45     4137.26     63.73 o 
  -2   5   3        0.00        1.63      0.37 o 
  -1   5   3      472.85      436.58      5.17 o 
   0   5   3      103.55       70.24      1.79 o 
   1   5   3      155.17      198.58      4.66 o 
   2   5   3     2054.93     2413.72     34.52 o 
   3   5   3      785.55      804.44     14.23 o 
   4   5   3      193.53      183.65      6.87 o 
   5   5   3       26.54       28.47      4.52 o 
   6   5   3      274.21      259.91     11.47 o 
   7   5   3      178.52      164.97     12.52 o 
   8   5   3       11.25       11.06      4.42 o 
   9   5   3       10.07        9.66      4.87 o 
 -10   6   3      159.10      172.32      9.81 o 
  -9   6   3        0.54        2.03      3.66 o 
  -8   6   3        2.50        3.73      2.19 o 
  -7   6   3       59.53       50.88      3.83 o 
  -6   6   3      173.08      146.96      4.12 o 
  -5   6   3      585.95      577.75     10.68 o 
  -4   6   3      149.25      138.64      3.56 o 
  -3   6   3       22.18       42.79      3.58 o 
  -2   6   3     1785.77     1841.29     19.09 o 
  -1   6   3       98.91      104.59      1.85 o 
   0   6   3     1596.22     1565.13     13.93 o 
   1   6   3      552.54      584.96      8.39 o 
   2   6   3      115.93       83.05      3.30 o 
   3   6   3      128.80      107.73      3.23 o 
   4   6   3        9.15       14.20      1.98 o 
   5   6   3      252.16      257.77      8.22 o 
   6   6   3      340.03      326.83     11.58 o 
   7   6   3       36.32       33.97      7.21 o 
   8   6   3       36.66       28.25      7.42 o 
   9   6   3       87.76       69.35     24.19 o 
 -10   7   3        4.70        7.95      4.84 o 
  -9   7   3        2.81        5.63      3.33 o 
  -8   7   3       53.28       52.67      9.89 o 
  -7   7   3       33.30       26.58      2.64 o 
  -6   7   3      262.62      230.54      7.42 o 
  -5   7   3      632.45      630.43      8.54 o 
  -4   7   3       34.13       49.70      1.90 o 
  -3   7   3       12.42        9.43      1.71 o 
  -2   7   3     2624.16     2926.10     40.68 o 
  -1   7   3     4138.11     4415.98     63.85 o 
   0   7   3     1239.50     1182.18     14.54 o 
   1   7   3     1058.12     1107.08     29.90 o 
   2   7   3     2552.00     2953.83     39.25 o 
   3   7   3       16.68       20.03      2.45 o 
   4   7   3       10.78       13.87      2.42 o 
   5   7   3       87.06       91.32      6.28 o 
   6   7   3        5.41        5.71      2.19 o 
   7   7   3      224.39      212.15     11.41 o 
   8   7   3       94.43       77.82     17.79 o 
   9   7   3        7.25        7.38      4.47 o 
 -10   8   3       15.07       16.89      7.32 o 
  -9   8   3        7.76       10.59      3.07 o 
  -8   8   3        3.08        7.20      3.69 o 
  -7   8   3      133.61      128.01      7.38 o 
  -6   8   3      816.60      837.13     12.54 o 
  -5   8   3       34.96       28.11      2.39 o 
  -4   8   3      100.31      108.17      3.16 o 
  -3   8   3        7.76        7.53      1.17 o 
  -2   8   3     1861.43     1903.70     26.24 o 
  -1   8   3        9.50       14.36      1.31 o 
   0   8   3      120.60      106.81      2.80 o 
   1   8   3     1933.03     2057.87     28.07 o 
   2   8   3       36.98       36.31      2.63 o 
   3   8   3      512.95      590.46      9.83 o 
   4   8   3       75.31       77.78      5.09 o 
   5   8   3      203.36      192.51      6.21 o 
   6   8   3        8.73        6.81      3.41 o 
   7   8   3        5.48        8.85      3.78 o 
   8   8   3       12.07       12.93      4.76 o 
   9   8   3        0.14        5.01      3.92 o 
 -10   9   3       61.97       53.69     22.09 o 
  -9   9   3        9.65        9.53      3.53 o 
  -8   9   3       24.44       31.94      7.91 o 
  -7   9   3        2.16        5.33      3.99 o 
  -6   9   3      164.94      163.25      8.21 o 
  -5   9   3     1138.57     1110.22     18.69 o 
  -4   9   3      901.66      787.65      9.56 o 
  -3   9   3        8.01       10.31      1.92 o 
  -2   9   3      854.38      982.37     14.37 o 
  -1   9   3       35.07       33.60      1.49 o 
   0   9   3       27.61       35.27      2.06 o 
   1   9   3      204.15      179.15      4.28 o 
   2   9   3      527.71      568.26     10.70 o 
   3   9   3      283.66      271.95      7.59 o 
   4   9   3        0.02        1.37      0.87 o 
   5   9   3      902.69      839.42     17.41 o 
   6   9   3     1119.14     1096.13     26.68 o 
   7   9   3        1.18        3.45      3.19 o 
   8   9   3       92.51       72.09     21.98 o 
  -9  10   3       27.82       33.93     12.76 o 
  -8  10   3      569.45      639.67     16.64 o 
  -7  10   3      139.92      150.59     16.42 o 
  -6  10   3        7.42        7.10      2.54 o 
  -5  10   3      117.85      108.05      4.68 o 
  -4  10   3      465.79      479.22      7.21 o 
  -3  10   3      367.71      360.26      7.96 o 
  -2  10   3     2620.29     2801.82     27.30 o 
  -1  10   3      358.27      331.77      6.27 o 
   0  10   3      340.18      312.58      6.20 o 
   1  10   3       15.68       26.61      3.62 o 
   2  10   3       49.10       76.47      3.33 o 
   3  10   3     1343.43     1287.94     25.32 o 
   4  10   3      702.66      695.37     11.87 o 
   5  10   3      155.64      148.28      8.20 o 
   6  10   3       34.41       34.40      6.98 o 
   7  10   3        0.75        2.04      2.62 o 
   8  10   3       14.71        9.38      3.69 o 
  -9  11   3        0.17        3.04      3.21 o 
  -8  11   3       20.48       18.90      4.44 o 
  -7  11   3      181.18      161.90      8.07 o 
  -6  11   3      244.25      233.96     10.63 o 
  -5  11   3     1039.71      972.95     19.74 o 
  -4  11   3      505.76      478.56      6.31 o 
  -3  11   3       14.17       16.16      2.61 o 
  -2  11   3        1.43        0.11      1.00 o 
  -1  11   3       20.63       25.44      1.97 o 
   0  11   3     1134.84     1049.96     17.28 o 
   1  11   3     1116.03      997.62     20.35 o 
   2  11   3      119.44      129.99      4.89 o 
   3  11   3     1437.18     1508.70     24.81 o 
   4  11   3      577.08      549.37     14.82 o 
   5  11   3       25.32       32.93      6.26 o 
   6  11   3      191.45      205.11     13.72 o 
   7  11   3      246.07      228.33     10.86 o 
   8  11   3      253.04      278.74     14.44 o 
  -9  12   3        1.20        3.05      2.78 o 
  -8  12   3       58.60       56.66     15.61 o 
  -7  12   3      242.44      269.42     10.07 o 
  -6  12   3       55.25       78.78     11.73 o 
  -5  12   3      447.08      421.34     14.75 o 
  -4  12   3       54.59       58.03      3.40 o 
  -3  12   3      519.23      534.49      9.36 o 
  -2  12   3     4671.42     4745.27     56.44 o 
  -1  12   3      149.71      126.17      4.36 o 
   0  12   3      349.73      375.69      9.71 o 
   1  12   3      497.29      504.22     13.01 o 
   2  12   3        3.97        6.66      1.20 o 
   3  12   3       79.41       85.46      3.26 o 
   4  12   3     1149.86     1253.47     26.27 o 
   5  12   3      329.81      343.06     11.97 o 
   6  12   3        7.04        8.68      3.76 o 
   7  12   3       16.06       17.17      4.88 o 
   8  12   3       17.96       19.66      7.65 o 
  -9  13   3        1.17        1.91      3.44 o 
  -8  13   3        4.68        5.30      2.79 o 
  -7  13   3       12.53       13.80      4.26 o 
  -6  13   3      374.72      407.48     10.81 o 
  -5  13   3       36.55       45.16      5.73 o 
  -4  13   3      320.43      308.69      8.42 o 
  -3  13   3       15.92       15.82      2.13 o 
  -2  13   3     1312.00     1295.60     23.65 o 
  -1  13   3      332.28      353.56      8.73 o 
   0  13   3      484.70      511.34     14.01 o 
   1  13   3        8.39        7.67      1.66 o 
   2  13   3      185.38      177.17      6.15 o 
   3  13   3       53.01       57.03      7.10 o 
   4  13   3      338.21      333.99     13.51 o 
   5  13   3        8.18        3.70      2.69 o 
   6  13   3       55.37       62.81     13.32 o 
   7  13   3       15.22       17.28      5.22 o 
   8  13   3       96.33       82.63     11.72 o 
  -9  14   3        0.05        2.45      2.34 o 
  -8  14   3        5.09        4.27      3.84 o 
  -7  14   3       10.18        8.41      3.45 o 
  -6  14   3      349.70      330.95      9.69 o 
  -5  14   3       92.55       86.86      8.15 o 
  -4  14   3      298.26      310.13      9.66 o 
  -3  14   3        5.96        8.56      1.71 o 
  -2  14   3        6.68        4.17      1.05 o 
  -1  14   3       42.75       53.78      4.23 o 
   0  14   3       27.57       31.80      6.03 o 
   1  14   3        0.03        1.99      1.43 o 
   2  14   3      516.32      520.85     11.42 o 
   3  14   3        0.03        1.83      1.43 o 
   4  14   3       62.91       63.85      9.95 o 
   5  14   3       19.69       21.72      6.95 o 
   6  14   3        8.55        6.47      3.45 o 
   7  14   3       38.52       24.12      6.19 o 
   8  14   3       21.20       16.35      5.99 o 
  -8  15   3        6.52        2.99      3.41 o 
  -7  15   3        6.39        4.83      2.30 o 
  -6  15   3      114.79      100.53      7.56 o 
  -5  15   3       87.40       90.55      6.71 o 
  -4  15   3        0.02        1.84      1.36 o 
  -3  15   3        0.06        2.61      1.16 o 
  -2  15   3       64.41       63.88      5.14 o 
  -1  15   3        4.21        3.32      1.55 o 
   0  15   3        2.85        6.14      1.74 o 
   1  15   3        3.75        6.36      1.76 o 
   2  15   3       62.53       62.89      3.57 o 
   3  15   3       16.04       28.41      5.18 o 
   4  15   3       92.95       83.06     14.64 o 
   5  15   3      164.85      187.08     24.61 o 
   6  15   3        5.74        5.83      3.23 o 
   7  15   3       38.40       28.65      8.49 o 
  -8  16   3       54.00       37.20     11.31 o 
  -7  16   3      107.19      100.56     12.24 o 
  -6  16   3       62.84       62.48      9.88 o 
  -5  16   3       94.96      104.38      7.80 o 
  -4  16   3      162.88      161.14      6.73 o 
  -3  16   3      652.12      625.26     12.09 o 
  -2  16   3       48.23       56.15      4.43 o 
  -1  16   3      187.06      176.02      5.59 o 
   0  16   3      124.17      119.10      6.39 o 
   1  16   3       71.57       65.73      6.48 o 
   2  16   3        0.04        1.92      1.27 o 
   3  16   3       34.74       31.70      4.18 o 
   4  16   3       39.29       40.98      8.92 o 
   5  16   3      214.91      240.28     11.45 o 
   6  16   3      114.53      102.82     19.48 o 
   7  16   3        0.85        1.85      2.52 o 
  -8  17   3       34.56       34.38     11.87 o 
  -7  17   3       29.60       32.33      9.51 o 
  -6  17   3      123.41      110.25      8.42 o 
  -5  17   3       35.02       31.31      6.11 o 
  -4  17   3       75.69       80.67     11.11 o 
  -3  17   3      386.98      395.44     12.26 o 
  -2  17   3       68.87       70.37      5.23 o 
  -1  17   3      233.65      236.06      8.74 o 
   0  17   3      266.99      257.91      9.81 o 
   1  17   3        2.29        5.82      2.10 o 
   2  17   3        0.45        1.27      2.18 o 
   3  17   3       65.69       66.29     14.07 o 
   4  17   3      118.43      115.74     12.33 o 
   5  17   3      275.57      279.32     11.00 o 
   6  17   3      113.05      115.11     11.74 o 
   7  17   3       22.44       15.36      5.12 o 
  -8  18   3        5.15        7.58      3.49 o 
  -7  18   3        0.90        2.74      3.31 o 
  -6  18   3        8.31       12.66      4.58 o 
  -5  18   3       15.62       17.32      4.03 o 
  -4  18   3        0.09        0.61      2.33 o 
  -3  18   3      381.57      407.87      9.96 o 
  -2  18   3      366.74      385.68     12.20 o 
  -1  18   3        0.72        2.58      2.20 o 
   0  18   3      138.37      129.55      6.72 o 
   1  18   3       58.38       58.69      5.97 o 
   2  18   3       22.35       28.90      6.11 o 
   3  18   3       62.68       68.92     14.34 o 
   4  18   3       96.30       80.97     17.28 o 
   5  18   3       37.89       40.93     10.66 o 
   6  18   3      175.40      142.59     13.44 o 
  -7  19   3      162.29      148.26      9.86 o 
  -6  19   3      301.76      326.54     13.96 o 
  -5  19   3        8.01       13.12      4.48 o 
  -4  19   3       34.96       35.42      8.07 o 
  -3  19   3       30.03       26.54      5.64 o 
  -2  19   3       17.58       19.72      4.56 o 
  -1  19   3       19.39       26.08      4.64 o 
   0  19   3       69.94       75.82      6.28 o 
   1  19   3       12.94       13.88      3.02 o 
   2  19   3      133.94      127.07      5.80 o 
   3  19   3       81.22       77.84     16.01 o 
   4  19   3        0.10        3.39      3.08 o 
   5  19   3      120.66      123.27     12.27 o 
   6  19   3      491.05      520.12     15.12 o 
  -7  20   3       87.97       72.17     32.95 o 
  -6  20   3       72.33       69.19      8.39 o 
  -5  20   3        3.63        4.54      4.24 o 
  -4  20   3      173.42      188.42     11.27 o 
  -3  20   3      247.56      258.26      7.39 o 
  -2  20   3       67.31       66.00      7.12 o 
  -1  20   3      143.82      134.49      6.40 o 
   0  20   3      316.13      329.89      7.87 o 
   1  20   3       31.40       24.74      5.70 o 
   2  20   3       82.68       74.49      5.42 o 
   3  20   3      148.02      183.42      8.89 o 
   4  20   3        0.81        4.00      2.47 o 
   5  20   3      138.56      128.15      9.53 o 
   6  20   3       20.41       13.97      4.79 o 
  -7  21   3       20.30       25.17     11.50 o 
  -6  21   3       62.73       45.77     13.53 o 
  -5  21   3       47.15       40.06     11.54 o 
  -4  21   3        5.86        7.91      2.82 o 
  -3  21   3      307.00      313.31     12.83 o 
  -2  21   3      221.04      212.47      8.08 o 
  -1  21   3        8.34       14.46      3.36 o 
   0  21   3       35.40       40.17      9.14 o 
   1  21   3      420.23      434.89     13.45 o 
   2  21   3       68.00       70.53     14.12 o 
   3  21   3       29.24       30.28      8.07 o 
   4  21   3       51.66       58.75     16.10 o 
   5  21   3       13.72       11.22      4.31 o 
  -6  22   3       34.12       26.16     10.07 o 
  -5  22   3       50.74       46.34     14.67 o 
  -4  22   3        1.20        0.85      1.83 o 
  -3  22   3        2.67        7.59      3.67 o 
  -2  22   3       29.79       26.97      6.07 o 
  -1  22   3      121.32      122.02      6.75 o 
   0  22   3        2.63        7.91      2.87 o 
   1  22   3      215.76      217.42      7.81 o 
   2  22   3        5.22        4.77      2.62 o 
   3  22   3      131.05      133.62      8.34 o 
   4  22   3        7.35        9.68      3.35 o 
   5  22   3        0.44        4.59      3.23 o 
  -6  23   3       42.35       25.55     13.46 o 
  -5  23   3        1.97        4.11      4.60 o 
  -4  23   3        1.40        2.86      2.90 o 
  -3  23   3      262.96      259.64     12.07 o 
  -2  23   3       54.46       49.89      7.33 o 
  -1  23   3       55.67       54.44     11.88 o 
   0  23   3       28.97       33.52      7.95 o 
   1  23   3      205.11      202.17     10.33 o 
   2  23   3        7.44        5.32      3.01 o 
   3  23   3       45.20       42.09     12.67 o 
   4  23   3       28.73       20.05      7.17 o 
  -5  24   3       62.75       46.08     19.48 o 
  -4  24   3       14.63       11.00      4.43 o 
  -3  24   3       22.76       18.50      5.97 o 
  -2  24   3       51.98       43.64     13.96 o 
  -1  24   3      138.23      142.08      8.33 o 
   0  24   3        2.13        2.83      1.89 o 
   1  24   3       33.70       30.60      7.82 o 
   2  24   3       31.31       30.64      9.72 o 
   3  24   3        8.55       12.27      4.51 o 
   4  24   3       19.10       18.29      9.22 o 
  -4  25   3      255.40      303.33     18.35 o 
  -3  25   3      222.14      218.70     14.40 o 
  -2  25   3       65.92       48.02     14.73 o 
  -1  25   3        9.30       11.71      4.69 o 
   0  25   3        2.06        1.86      2.72 o 
   1  25   3      122.15      126.17      8.84 o 
   2  25   3      142.91      158.19     10.54 o 
   3  25   3       76.84       67.06     17.64 o 
  -3  26   3       26.69       24.48     10.97 o 
  -2  26   3      154.00      167.14     11.64 o 
  -1  26   3       60.52       41.37     17.40 o 
   0  26   3        8.63        8.14      3.46 o 
   1  26   3        5.35        2.97      2.87 o 
   2  26   3        0.04        2.99      2.22 o 
  -2  27   3       54.41       49.72     24.88 o 
  -1  27   3       96.60       77.04     10.90 o 
   0  27   3        7.50        4.62      3.64 o 
   1  27   3       84.64       64.07     17.86 o 
 -10   0   4       50.88       56.04     11.03 o 
  -9   0   4      377.88      367.87     17.65 o 
  -8   0   4      397.64      392.63     23.69 o 
  -7   0   4       84.69       81.94     17.56 o 
  -6   0   4      112.80      132.85      7.02 o 
  -5   0   4       26.34       23.44      6.40 o 
  -4   0   4       96.37      111.79      4.70 o 
  -3   0   4      303.73      320.88      7.74 o 
  -2   0   4     4677.21     5213.80     78.74 o 
  -1   0   4     1001.51      950.45     17.10 o 
   0   0   4       58.63       98.09      2.67 o 
   1   0   4      407.79      381.07      7.28 o 
   2   0   4      263.04      271.20      7.93 o 
   3   0   4     1625.40     1969.16     35.18 o 
   4   0   4     2192.61     2174.15     38.86 o 
   5   0   4      233.32      229.95     13.61 o 
   6   0   4      183.15      166.45     10.00 o 
   7   0   4       67.68       47.64     17.01 o 
   8   0   4      136.09      123.10     10.92 o 
   9   0   4        0.31        4.36      6.11 o 
 -10   1   4       10.97       11.80      4.09 o 
  -9   1   4       28.67       29.18      8.89 o 
  -8   1   4      511.81      492.22     13.16 o 
  -7   1   4     1025.00     1007.63     20.94 o 
  -6   1   4        2.43        3.58      1.67 o 
  -5   1   4      804.62      791.45     13.73 o 
  -4   1   4     6514.22     7027.05     81.61 o 
  -3   1   4        1.24        4.10      0.68 o 
  -2   1   4     1932.74     1917.64     18.94 o 
  -1   1   4      651.05      661.85      5.95 o 
   0   1   4      176.59      184.80      2.83 o 
   1   1   4     6289.87     6527.33     69.23 o 
   2   1   4      844.60      762.47      8.13 o 
   3   1   4      187.66      173.91      5.14 o 
   4   1   4       39.56       60.11      8.99 o 
   5   1   4      289.66      306.75     10.94 o 
   6   1   4        5.48        9.93      2.48 o 
   7   1   4      379.51      387.49     14.22 o 
   8   1   4      294.11      295.77     13.74 o 
   9   1   4       98.56       84.74     29.98 o 
 -10   2   4       36.09       29.46     10.72 o 
  -9   2   4       56.26       50.55     11.41 o 
  -8   2   4        0.43        1.18      2.25 o 
  -7   2   4      631.32      649.13     13.96 o 
  -6   2   4      196.93      195.26      7.41 o 
  -5   2   4      169.94      172.54      5.16 o 
  -4   2   4      376.65      419.55      8.12 o 
  -3   2   4       15.44       16.85      1.51 o 
  -2   2   4       75.17       72.84      1.49 o 
  -1   2   4     9484.09    10246.90     75.72 o 
   0   2   4        1.59        2.19      0.58 o 
   1   2   4      543.23      536.99      5.01 o 
   2   2   4      654.56      653.92      8.48 o 
   3   2   4       29.26       50.29      3.68 o 
   4   2   4      798.74      802.94     13.77 o 
   5   2   4      232.59      229.62      9.43 o 
   6   2   4        7.59        7.49      2.52 o 
   7   2   4      107.46      101.68     15.12 o 
   8   2   4       19.29       13.88      5.82 o 
   9   2   4       91.60       83.93     27.39 o 
 -10   3   4      239.44      255.67     12.36 o 
  -9   3   4      286.01      261.35     10.35 o 
  -8   3   4       24.84       33.92      7.07 o 
  -7   3   4      262.22      229.10      9.25 o 
  -6   3   4       11.73       10.20      2.35 o 
  -5   3   4      591.73      688.26     11.37 o 
  -4   3   4      552.85      567.97      8.71 o 
  -3   3   4      853.15      800.83     12.25 o 
  -2   3   4       79.71       79.77      1.68 o 
  -1   3   4       28.83       25.04      1.40 o 
   0   3   4      181.55      186.78      2.90 o 
   1   3   4       45.88       38.28      1.74 o 
   2   3   4        2.62        5.56      1.22 o 
   3   3   4       59.23       64.03      3.14 o 
   4   3   4       71.62       84.50      6.20 o 
   5   3   4      535.90      572.90     18.83 o 
   6   3   4       22.25       27.75      5.49 o 
   7   3   4       82.87       76.71      6.69 o 
   8   3   4        0.26        2.85      2.64 o 
   9   3   4        0.80        3.50      3.64 o 
 -10   4   4       23.60       23.26      8.11 o 
  -9   4   4       16.49       19.86      6.67 o 
  -8   4   4       39.47       42.12      8.68 o 
  -7   4   4      190.94      176.93      6.82 o 
  -6   4   4       10.26       15.73      3.49 o 
  -5   4   4      225.35      217.66      6.02 o 
  -4   4   4      172.54      166.51      3.89 o 
  -3   4   4      926.44      938.67      7.44 o 
  -2   4   4        6.51        5.15      0.74 o 
  -1   4   4      121.75      147.96      2.65 o 
   0   4   4     2579.31     2667.47     28.15 o 
   1   4   4      173.39      186.83      3.89 o 
   2   4   4      289.22      292.03      6.79 o 
   3   4   4        1.47        3.12      1.14 o 
   4   4   4      192.30      198.58      5.93 o 
   5   4   4      356.77      358.47     12.11 o 
   6   4   4      390.59      360.29     12.29 o 
   7   4   4        0.28        2.28      2.96 o 
   8   4   4        0.19        4.85      3.60 o 
   9   4   4       55.61       42.92     17.59 o 
 -10   5   4       49.13       47.20     18.61 o 
  -9   5   4       49.81       49.46     14.52 o 
  -8   5   4       60.10       44.59      4.51 o 
  -7   5   4        0.27        3.51      1.57 o 
  -6   5   4       69.35       62.70      3.24 o 
  -5   5   4       29.51       34.46      3.38 o 
  -4   5   4      509.54      512.31      8.28 o 
  -3   5   4      594.64      581.23      5.11 o 
  -2   5   4     4238.72     4526.23     47.92 o 
  -1   5   4      868.63      856.77      9.11 o 
   0   5   4     2606.63     2680.20     26.06 o 
   1   5   4      936.48     1035.36     20.83 o 
   2   5   4       77.27       51.14      2.74 o 
   3   5   4      850.12      870.28     12.25 o 
   4   5   4       69.94       72.29      5.72 o 
   5   5   4      146.41      149.74      7.04 o 
   6   5   4      162.34      146.77      7.20 o 
   7   5   4      390.34      393.93     17.10 o 
   8   5   4       99.37      110.79      8.54 o 
 -10   6   4      151.35      169.89     11.04 o 
  -9   6   4       46.02       30.79      8.05 o 
  -8   6   4        0.15        4.80      2.20 o 
  -7   6   4      866.83      849.35     22.84 o 
  -6   6   4      972.81      994.34     22.69 o 
  -5   6   4      709.23      715.80     11.20 o 
  -4   6   4      154.83      164.90      3.96 o 
  -3   6   4      587.76      645.75      9.48 o 
  -2   6   4      825.45      828.32      6.71 o 
  -1   6   4     6892.44     7851.11    135.53 o 
   0   6   4     3982.27     4075.49     40.96 o 
   1   6   4      251.90      231.95      5.46 o 
   2   6   4       85.76       64.86      2.68 o 
   3   6   4       27.83       20.30      3.51 o 
   4   6   4      534.60      533.48     16.53 o 
   5   6   4        5.39        7.95      1.99 o 
   6   6   4      172.92      174.98      8.71 o 
   7   6   4       20.77       17.91      6.10 o 
   8   6   4       29.65       20.35      7.09 o 
 -10   7   4      180.92      175.67     11.70 o 
  -9   7   4      470.91      467.00     17.38 o 
  -8   7   4      229.12      242.25      9.76 o 
  -7   7   4      113.39      112.76      6.68 o 
  -6   7   4      165.80      140.19      4.00 o 
  -5   7   4       37.29       35.32      2.28 o 
  -4   7   4     1041.38     1058.94     13.48 o 
  -3   7   4      381.52      318.03      6.14 o 
  -2   7   4     2932.84     3180.02     50.74 o 
  -1   7   4      100.22       96.45      2.31 o 
   0   7   4      760.38      757.07      8.48 o 
   1   7   4      296.05      293.24      6.19 o 
   2   7   4       86.47       63.89      2.62 o 
   3   7   4     1336.05     1410.56     30.97 o 
   4   7   4       52.59       59.76      4.41 o 
   5   7   4      128.04      135.01      5.83 o 
   6   7   4      439.43      439.68     14.67 o 
   7   7   4       47.39       53.95     11.17 o 
   8   7   4       95.65       92.78     22.67 o 
 -10   8   4       29.41       20.03      7.48 o 
  -9   8   4       12.09       12.62      4.37 o 
  -8   8   4       13.05       11.36      3.56 o 
  -7   8   4        7.67        5.45      2.53 o 
  -6   8   4      207.39      196.39      5.75 o 
  -5   8   4      680.32      683.78     11.56 o 
  -4   8   4       51.97       51.26      2.94 o 
  -3   8   4     1876.05     2046.62     20.53 o 
  -2   8   4     1474.01     1566.60     15.01 o 
  -1   8   4       11.19        7.86      1.18 o 
   0   8   4     2268.78     2183.77     31.22 o 
   1   8   4     3845.80     4161.28     52.92 o 
   2   8   4        0.30        2.24      1.16 o 
   3   8   4      410.19      375.42      9.11 o 
   4   8   4      928.44      896.46     22.62 o 
   5   8   4       26.50       37.64      6.58 o 
   6   8   4      460.40      453.38     14.63 o 
   7   8   4        2.05        3.86      3.31 o 
   8   8   4       21.27       18.53      5.47 o 
 -10   9   4        5.21        5.93      3.79 o 
  -9   9   4       62.17       61.61     15.47 o 
  -8   9   4       38.15       47.90     10.07 o 
  -7   9   4      286.88      284.80     10.61 o 
  -6   9   4      182.41      180.31      6.70 o 
  -5   9   4      275.45      252.59      7.15 o 
  -4   9   4       13.49       10.06      1.81 o 
  -3   9   4        2.64       12.96      1.93 o 
  -2   9   4      411.51      373.58      7.17 o 
  -1   9   4        5.66        7.91      1.39 o 
   0   9   4      371.35      401.40      6.02 o 
   1   9   4      607.44      533.25     10.07 o 
   2   9   4      277.21      319.21      8.98 o 
   3   9   4       75.07       71.20      3.20 o 
   4   9   4        2.18        3.29      1.15 o 
   5   9   4       94.74      102.81      6.96 o 
   6   9   4       21.55       25.01      5.59 o 
   7   9   4       57.94       70.87     11.50 o 
   8   9   4        7.80        5.54      3.63 o 
  -9  10   4       80.75       94.09     11.59 o 
  -8  10   4      167.26      162.55      9.66 o 
  -7  10   4        1.64        2.53      1.98 o 
  -6  10   4     1482.14     1459.46     35.52 o 
  -5  10   4      678.65      621.10     12.62 o 
  -4  10   4       46.09       46.86      2.15 o 
  -3  10   4      532.48      573.42      7.52 o 
  -2  10   4      112.12      113.62      2.80 o 
  -1  10   4       39.19       38.41      1.92 o 
   0  10   4      106.25      102.11      2.96 o 
   1  10   4      939.50     1003.01     14.80 o 
   2  10   4       45.79       51.76      6.33 o 
   3  10   4      206.45      198.82      6.66 o 
   4  10   4       63.98       49.52      4.47 o 
   5  10   4       78.54       90.01     18.20 o 
   6  10   4      382.44      379.05     14.74 o 
   7  10   4        0.17        3.37      2.73 o 
   8  10   4        9.29       13.53      6.67 o 
  -9  11   4      167.17      211.89     11.97 o 
  -8  11   4        0.75        1.88      3.45 o 
  -7  11   4        2.74        2.10      2.27 o 
  -6  11   4        0.89        2.44      3.30 o 
  -5  11   4      172.08      147.11      5.82 o 
  -4  11   4      893.07      944.81     14.80 o 
  -3  11   4      194.05      224.64      4.96 o 
  -2  11   4       12.17       12.14      2.03 o 
  -1  11   4      782.96      742.87      9.47 o 
   0  11   4      124.17      106.83      3.26 o 
   1  11   4      154.71      155.62      5.43 o 
   2  11   4      138.79      140.43      4.30 o 
   3  11   4     1232.90     1297.19     28.06 o 
   4  11   4       20.44       33.35      3.05 o 
   5  11   4      287.55      280.39     12.31 o 
   6  11   4       16.77       21.38      5.21 o 
   7  11   4        1.63        4.01      3.19 o 
   8  11   4       34.03       23.40      8.89 o 
  -9  12   4        5.84        9.98      4.12 o 
  -8  12   4       36.44       37.52     11.00 o 
  -7  12   4       35.81       22.82      6.73 o 
  -6  12   4       54.11       57.30     10.05 o 
  -5  12   4       88.96       80.52      5.10 o 
  -4  12   4       13.26       15.41      2.67 o 
  -3  12   4       15.39       29.04      3.56 o 
  -2  12   4       65.69       57.36      2.95 o 
  -1  12   4      604.48      576.03     15.02 o 
   0  12   4      404.21      390.76     10.16 o 
   1  12   4      328.58      333.56      8.87 o 
   2  12   4      177.10      162.34      5.28 o 
   3  12   4       31.77       29.51      4.31 o 
   4  12   4        0.26        1.69      1.15 o 
   5  12   4        0.88        4.55      2.76 o 
   6  12   4       13.51       16.51      4.42 o 
   7  12   4       20.62       24.91      7.89 o 
   8  12   4        0.28        3.06      3.92 o 
  -9  13   4        6.84       10.01      3.94 o 
  -8  13   4       23.49       18.55      5.90 o 
  -7  13   4       37.03       49.79     11.51 o 
  -6  13   4      162.04      181.41      8.46 o 
  -5  13   4       22.48       21.72      3.27 o 
  -4  13   4      908.35      912.91     15.05 o 
  -3  13   4      408.57      382.34      9.15 o 
  -2  13   4      203.28      162.71      4.60 o 
  -1  13   4      104.75      103.50      2.92 o 
   0  13   4       90.94       73.97      4.07 o 
   1  13   4        5.54        6.06      1.88 o 
   2  13   4       37.14       32.97      5.18 o 
   3  13   4        0.48        1.56      0.96 o 
   4  13   4        9.89        5.09      2.35 o 
   5  13   4       16.19       15.83      4.39 o 
   6  13   4      108.33      124.25     12.41 o 
   7  13   4      152.74      147.92     10.81 o 
  -9  14   4        3.50        3.39      4.26 o 
  -8  14   4       53.56       49.65     14.93 o 
  -7  14   4      126.27      163.05     13.40 o 
  -6  14   4        9.20        8.04      3.28 o 
  -5  14   4       28.78       33.63      7.21 o 
  -4  14   4       39.45       38.13      2.41 o 
  -3  14   4        0.01        1.29      1.01 o 
  -2  14   4       71.65       59.39      3.12 o 
  -1  14   4     1567.40     1616.94     31.78 o 
   0  14   4      417.42      421.30     13.03 o 
   1  14   4      348.33      350.46     11.82 o 
   2  14   4      179.09      157.52      6.43 o 
   3  14   4       20.39       15.95      3.49 o 
   4  14   4      761.70      841.44     29.66 o 
   5  14   4      789.08      840.52     25.34 o 
   6  14   4      197.65      203.48     11.75 o 
   7  14   4      166.54      173.55     13.80 o 
  -9  15   4      305.53      323.73     22.10 o 
  -8  15   4       34.18       26.22      9.17 o 
  -7  15   4      111.15      113.12     13.70 o 
  -6  15   4      239.21      237.31     16.58 o 
  -5  15   4       13.44       14.45      3.85 o 
  -4  15   4      128.85      119.68      5.07 o 
  -3  15   4       38.50       36.76      2.67 o 
  -2  15   4       17.44       14.56      3.47 o 
  -1  15   4       18.47       18.67      4.27 o 
   0  15   4     1581.73     1648.93     29.48 o 
   1  15   4      297.66      299.68     10.15 o 
   2  15   4      546.23      544.59     11.44 o 
   3  15   4      211.12      206.01      8.69 o 
   4  15   4        2.23        3.89      2.59 o 
   5  15   4       57.89       52.84      9.44 o 
   6  15   4        0.07        2.01      2.80 o 
   7  15   4      192.56      201.21     11.62 o 
  -8  16   4      267.08      287.58     14.53 o 
  -7  16   4      111.39      111.11      9.14 o 
  -6  16   4      217.76      243.88     12.53 o 
  -5  16   4      611.95      689.24     18.10 o 
  -4  16   4        1.74        2.97      1.62 o 
  -3  16   4      384.97      392.59     11.50 o 
  -2  16   4      422.53      401.19     13.50 o 
  -1  16   4      942.14      947.57     24.62 o 
   0  16   4      436.97      428.14     13.43 o 
   1  16   4      445.21      474.02     13.40 o 
   2  16   4      640.76      614.48     16.22 o 
   3  16   4        2.74        2.50      1.89 o 
   4  16   4        4.67        4.11      2.96 o 
   5  16   4        4.78        3.79      3.40 o 
   6  16   4      141.47      142.46     13.49 o 
   7  16   4       32.97       28.21      8.23 o 
  -8  17   4        1.34        0.77      6.61 o 
  -7  17   4       41.66       45.94     14.89 o 
  -6  17   4        9.05       12.55      4.27 o 
  -5  17   4      148.30      140.83      8.96 o 
  -4  17   4        0.19        2.68      1.59 o 
  -3  17   4      140.94      135.01      5.49 o 
  -2  17   4      438.42      438.40     12.93 o 
  -1  17   4      273.26      296.52     11.01 o 
   0  17   4        7.29        7.13      2.87 o 
   1  17   4      148.06      159.38      6.48 o 
   2  17   4       21.51       23.72      4.76 o 
   3  17   4      148.91      136.62      7.58 o 
   4  17   4       77.91       86.68     16.74 o 
   5  17   4       46.72       35.02      8.68 o 
   6  17   4       68.06       68.08     11.57 o 
  -8  18   4       39.62       27.32     10.62 o 
  -7  18   4       76.41       61.29     28.32 o 
  -6  18   4       15.58       12.32      5.04 o 
  -5  18   4      152.17      152.91      9.02 o 
  -4  18   4      388.51      397.11     16.06 o 
  -3  18   4       78.41       63.39      4.81 o 
  -2  18   4      153.42      159.70      6.53 o 
  -1  18   4      350.84      345.52     11.29 o 
   0  18   4       22.17       21.25      4.35 o 
   1  18   4        1.81        2.84      2.86 o 
   2  18   4        2.51        2.21      2.04 o 
   3  18   4      165.73      166.67     12.40 o 
   4  18   4       34.60       36.64      9.62 o 
   5  18   4      136.31      129.57      8.47 o 
   6  18   4        0.01       -1.18      4.07 o 
  -7  19   4        6.90        2.83      3.87 o 
  -6  19   4       82.96       84.74      9.25 o 
  -5  19   4       83.01       68.73     10.34 o 
  -4  19   4       51.44       53.48      4.83 o 
  -3  19   4       48.85       56.08      9.02 o 
  -2  19   4      155.12      141.63      6.07 o 
  -1  19   4      449.23      430.44     12.14 o 
   0  19   4        8.25        6.54      1.86 o 
   1  19   4       75.38       70.89      7.72 o 
   2  19   4       67.14       66.72      6.53 o 
   3  19   4       10.65       15.43      4.64 o 
   4  19   4       88.51       74.46     17.37 o 
   5  19   4        2.18        2.94      3.21 o 
   6  19   4       35.84       25.12     10.64 o 
  -7  20   4       32.11       24.26     12.59 o 
  -6  20   4      106.67       99.33     32.32 o 
  -5  20   4      114.76      130.71     12.75 o 
  -4  20   4        0.24        2.12      2.45 o 
  -3  20   4      137.19      137.44      6.90 o 
  -2  20   4      433.11      422.64     11.94 o 
  -1  20   4       55.25       44.29      8.87 o 
   0  20   4       67.40       67.45     13.30 o 
   1  20   4      735.79      744.04     19.68 o 
   2  20   4       70.60       63.32     14.85 o 
   3  20   4        2.59        3.35      2.45 o 
   4  20   4      196.94      208.77     10.44 o 
   5  20   4       75.29       76.09     11.96 o 
  -7  21   4       45.57       55.32     25.54 o 
  -6  21   4       16.42       13.79      6.75 o 
  -5  21   4        0.99        3.96      3.67 o 
  -4  21   4      214.24      241.06     10.31 o 
  -3  21   4      348.11      349.07     14.70 o 
  -2  21   4      127.78      120.25      6.33 o 
  -1  21   4       25.79       24.26      5.88 o 
   0  21   4      152.85      158.63      7.92 o 
   1  21   4      313.03      324.32     12.78 o 
   2  21   4        3.95        6.97      2.90 o 
   3  21   4       14.13       21.92      7.30 o 
   4  21   4       47.56       43.71     12.21 o 
   5  21   4        1.75        3.66      2.17 o 
  -6  22   4       90.33       72.80     24.67 o 
  -5  22   4        3.97        6.46      6.05 o 
  -4  22   4       17.12       16.01      4.42 o 
  -3  22   4        0.37        2.52      1.87 o 
  -2  22   4       89.35       92.62      5.86 o 
  -1  22   4      361.92      376.22     13.37 o 
   0  22   4       21.75       24.92      6.45 o 
   1  22   4       28.04       27.94      6.02 o 
   2  22   4        5.48       11.72      3.27 o 
   3  22   4       14.99       18.80      6.29 o 
   4  22   4       31.69       24.20      9.43 o 
  -6  23   4       43.61       40.18     22.15 o 
  -5  23   4      117.57      115.74     18.14 o 
  -4  23   4       69.30       58.95     18.68 o 
  -3  23   4      159.09      136.87     10.20 o 
  -2  23   4       30.91       16.54      4.53 o 
  -1  23   4       18.24       19.96      4.94 o 
   0  23   4       45.85       36.72      9.36 o 
   1  23   4      174.91      195.40      8.90 o 
   2  23   4       54.52       52.10     16.06 o 
   3  23   4        2.63        2.26      3.89 o 
   4  23   4       27.98       24.26      9.20 o 
  -5  24   4       60.90       57.64     23.26 o 
  -4  24   4        3.46        4.81      4.49 o 
  -3  24   4      224.95      249.17     14.92 o 
  -2  24   4      519.55      570.08     21.01 o 
  -1  24   4       11.78        9.67      3.37 o 
   0  24   4      113.42       98.13      7.32 o 
   1  24   4        1.89        2.81      4.06 o 
   2  24   4        0.60        2.08      2.54 o 
   3  24   4       21.96       18.66      8.05 o 
  -4  25   4       14.86        9.07      3.71 o 
  -3  25   4       52.42       31.49     15.74 o 
  -2  25   4      117.77      102.74     20.56 o 
  -1  25   4       54.50       42.40     13.64 o 
   0  25   4       15.03       10.69      4.82 o 
   1  25   4       65.44       56.03      8.86 o 
   2  25   4       12.25        9.05      4.17 o 
   3  25   4        9.10        8.96      3.99 o 
  -3  26   4       10.74        9.48      5.34 o 
  -2  26   4        4.44        8.16      6.09 o 
  -1  26   4       13.11       10.73      6.11 o 
   0  26   4      108.28       82.39      9.94 o 
   1  26   4        1.25        3.43      2.47 o 
  -1  27   4       10.32        6.64      6.31 o 
 -10   1   5        1.40        2.07      2.24 o 
  -9   1   5       22.98       23.65      6.15 o 
  -8   1   5      326.14      294.93      8.17 o 
  -7   1   5       38.35       30.17      6.21 o 
  -6   1   5      160.99      175.31      8.40 o 
  -5   1   5       15.42       17.78      3.10 o 
  -4   1   5      952.79     1022.99     14.49 o 
  -3   1   5      401.57      425.56      5.00 o 
  -2   1   5     1174.22     1113.50      9.76 o 
  -1   1   5     1517.23     1478.82     12.94 o 
   0   1   5      118.11      119.49      2.63 o 
   1   1   5        0.26        3.18      0.69 o 
   2   1   5      305.56      265.07      7.68 o 
   3   1   5       49.66       59.53      5.04 o 
   4   1   5        1.83        3.49      1.92 o 
   5   1   5       68.44       77.93     12.24 o 
   6   1   5      117.98      113.75      7.25 o 
   7   1   5       33.54       27.16      6.60 o 
   8   1   5       50.85       51.39      7.54 o 
 -10   2   5       43.25       31.07     13.32 o 
  -9   2   5       94.45       92.32      5.64 o 
  -8   2   5       57.39       38.33      9.84 o 
  -7   2   5       32.08       26.58      6.70 o 
  -6   2   5      501.04      509.72     13.59 o 
  -5   2   5       99.95       79.85      3.44 o 
  -4   2   5     1941.34     2016.41     25.39 o 
  -3   2   5        5.66        5.07      0.85 o 
  -2   2   5      498.82      509.73      7.81 o 
  -1   2   5     1787.89     1846.68     25.78 o 
   0   2   5     1280.15     1209.35      9.15 o 
   1   2   5      497.82      438.50     15.04 o 
   2   2   5     1504.77     1570.54     29.61 o 
   3   2   5      358.02      394.75     11.73 o 
   4   2   5       41.70       54.47      9.69 o 
   5   2   5       21.29       26.96      4.74 o 
   6   2   5      429.66      449.90     13.27 o 
   7   2   5       51.48       55.38      8.50 o 
   8   2   5       16.75       12.18      3.92 o 
 -10   3   5       47.45       31.23     12.50 o 
  -9   3   5      139.28      144.07      8.19 o 
  -8   3   5      458.80      458.36     12.33 o 
  -7   3   5     1633.76     1677.26     29.55 o 
  -6   3   5      455.59      401.04     11.49 o 
  -5   3   5       62.51       58.22      3.17 o 
  -4   3   5      214.19      183.81      4.01 o 
  -3   3   5     2430.05     2418.43     29.02 o 
  -2   3   5      137.46      174.54      3.21 o 
  -1   3   5       25.87       35.98      1.23 o 
   0   3   5       79.14       89.65      2.61 o 
   1   3   5      107.98      119.59      3.33 o 
   2   3   5      499.52      482.47      9.36 o 
   3   3   5     1536.67     1494.15     21.26 o 
   4   3   5      393.04      383.62     12.62 o 
   5   3   5       29.92       30.92      6.08 o 
   6   3   5      110.74      106.17      8.14 o 
   7   3   5      401.87      412.27     11.52 o 
   8   3   5      196.58      201.33     13.76 o 
 -10   4   5        2.45        4.27      2.75 o 
  -9   4   5       11.08       11.52      4.70 o 
  -8   4   5      195.95      187.58      6.25 o 
  -7   4   5      248.92      245.49     10.87 o 
  -6   4   5     1007.80      974.64     23.16 o 
  -5   4   5      132.06      157.60      3.68 o 
  -4   4   5      112.74      149.26      3.74 o 
  -3   4   5      167.53      184.52      4.45 o 
  -2   4   5        0.35        1.56      0.94 o 
  -1   4   5     2251.26     2291.79     31.24 o 
   0   4   5        9.49        6.88      0.98 o 
   1   4   5     2601.08     2583.59     44.35 o 
   2   4   5      431.19      493.93     10.07 o 
   3   4   5        8.73        9.00      1.82 o 
   4   4   5        0.15        3.63      2.08 o 
   5   4   5      183.23      166.01      6.85 o 
   6   4   5       46.64       43.20      9.65 o 
   7   4   5      275.82      282.61     11.19 o 
   8   4   5        9.05        6.43      4.36 o 
 -10   5   5       10.03        5.78      3.92 o 
  -9   5   5      307.37      295.14     11.77 o 
  -8   5   5       18.36       22.59      5.39 o 
  -7   5   5       85.88       80.15      4.92 o 
  -6   5   5      243.86      275.85      8.53 o 
  -5   5   5      864.89      900.24     11.73 o 
  -4   5   5       60.68       68.41      1.67 o 
  -3   5   5     3228.75     3333.61     33.59 o 
  -2   5   5     4052.84     3885.84     44.56 o 
  -1   5   5      607.76      644.85      6.68 o 
   0   5   5     2048.15     2207.67     19.25 o 
   1   5   5      333.76      375.23      6.91 o 
   2   5   5     4755.07     5194.64    108.69 o 
   3   5   5      101.22       67.14      3.68 o 
   4   5   5      297.29      288.46     10.07 o 
   5   5   5      220.21      214.60      9.36 o 
   6   5   5      110.34      114.18      7.05 o 
   7   5   5       24.49       28.59      8.47 o 
   8   5   5       27.88       30.46      9.34 o 
 -10   6   5       67.84       82.31      8.49 o 
  -9   6   5       65.16       65.23      9.07 o 
  -8   6   5      103.85       98.01      7.42 o 
  -7   6   5        0.76        1.23      1.21 o 
  -6   6   5      722.77      719.05     21.24 o 
  -5   6   5        9.46       13.63      2.34 o 
  -4   6   5       13.88       11.77      1.28 o 
  -3   6   5     3053.78     3386.23     53.51 o 
  -2   6   5      806.53      856.84     17.63 o 
  -1   6   5        2.30       10.08      0.88 o 
   0   6   5       84.73       68.98      2.46 o 
   1   6   5      792.68      807.99     16.77 o 
   2   6   5      144.54      144.90      8.36 o 
   3   6   5        8.74       11.50      2.10 o 
   4   6   5       17.60       15.70      2.86 o 
   5   6   5      403.78      372.41     12.57 o 
   6   6   5      256.34      260.51      9.44 o 
   7   6   5      121.39      111.47     25.15 o 
   8   6   5       95.10       89.53     11.48 o 
 -10   7   5        4.92        2.17      2.86 o 
  -9   7   5       29.95       25.80     10.60 o 
  -8   7   5        4.46        8.26      2.83 o 
  -7   7   5       29.26       21.69      5.18 o 
  -6   7   5      115.50      113.71      3.36 o 
  -5   7   5       48.04       40.99      2.87 o 
  -4   7   5      122.92      115.36      3.19 o 
  -3   7   5      606.05      635.76     11.19 o 
  -2   7   5        6.44       10.68      1.58 o 
  -1   7   5      355.23      316.43      6.29 o 
   0   7   5     1191.24     1301.00     13.49 o 
   1   7   5       63.25       65.76      3.27 o 
   2   7   5      403.46      445.48     12.98 o 
   3   7   5        0.02        1.30      1.21 o 
   4   7   5        3.34        4.03      1.45 o 
   5   7   5        9.41       11.95      3.29 o 
   6   7   5       22.50       22.36      5.27 o 
   7   7   5      125.45      110.31     22.99 o 
   8   7   5      145.53      152.00     11.24 o 
 -10   8   5        3.22        3.15      3.27 o 
  -9   8   5       45.41       51.08      7.82 o 
  -8   8   5        2.03        2.38      2.07 o 
  -7   8   5      589.64      601.74     18.92 o 
  -6   8   5     1192.82     1120.29     22.01 o 
  -5   8   5        1.53        2.30      0.81 o 
  -4   8   5      261.54      273.04      5.56 o 
  -3   8   5     1382.26     1568.75     18.50 o 
  -2   8   5     1656.87     1778.00     19.57 o 
  -1   8   5       53.97       67.95      1.99 o 
   0   8   5     1129.87     1204.68     18.94 o 
   1   8   5      420.83      435.75     10.75 o 
   2   8   5      174.24      162.90      5.70 o 
   3   8   5       25.37       27.34      4.29 o 
   4   8   5        0.23        1.19      1.13 o 
   5   8   5      234.06      193.23      8.04 o 
   6   8   5        0.89        1.86      2.78 o 
   7   8   5       32.18       39.12      9.64 o 
   8   8   5        0.30        1.45      3.54 o 
 -10   9   5       52.65       43.34     18.11 o 
  -9   9   5       46.48       46.02     15.41 o 
  -8   9   5       46.83       46.98     10.71 o 
  -7   9   5      139.82      164.86      7.92 o 
  -6   9   5       25.93       26.72      5.05 o 
  -5   9   5      570.20      575.56      9.01 o 
  -4   9   5       46.47       46.72      2.85 o 
  -3   9   5      623.44      590.51      8.85 o 
  -2   9   5     1545.55     1487.37     15.48 o 
  -1   9   5      667.82      664.44     10.88 o 
   0   9   5     1393.66     1466.69     24.28 o 
   1   9   5      132.90      113.53      3.97 o 
   2   9   5      520.62      553.71      9.81 o 
   3   9   5      146.71      148.16      7.11 o 
   4   9   5      202.21      180.65      7.82 o 
   5   9   5        7.59        8.27      2.69 o 
   6   9   5        1.47        6.01      2.78 o 
   7   9   5      154.52      162.22     10.23 o 
   8   9   5      112.26       92.54     23.77 o 
  -9  10   5      107.22      133.66     15.41 o 
  -8  10   5       74.28       86.33      9.80 o 
  -7  10   5        4.83        7.04      2.75 o 
  -6  10   5        0.06        2.31      1.46 o 
  -5  10   5      217.82      191.86      5.29 o 
  -4  10   5     2162.72     2202.15     34.88 o 
  -3  10   5        2.98        5.98      1.13 o 
  -2  10   5      182.66      190.12      4.90 o 
  -1  10   5     2283.16     2305.39     24.26 o 
   0  10   5     1217.40     1275.65     19.38 o 
   1  10   5     2068.96     2084.35     25.40 o 
   2  10   5      623.06      591.60      9.50 o 
   3  10   5      414.30      445.98     15.06 o 
   4  10   5      146.26      153.20      6.75 o 
   5  10   5      304.37      327.73      9.98 o 
   6  10   5       85.88       93.85     17.69 o 
   7  10   5       51.79       48.58     11.91 o 
   8  10   5       77.81       64.99     25.64 o 
  -9  11   5      346.49      374.44     13.64 o 
  -8  11   5      501.52      513.88     19.47 o 
  -7  11   5      889.16      954.52     26.72 o 
  -6  11   5        3.29        3.57      1.79 o 
  -5  11   5      583.36      577.27     11.47 o 
  -4  11   5      464.12      454.60     10.76 o 
  -3  11   5        5.94       10.50      1.76 o 
  -2  11   5       99.09      102.60      2.48 o 
  -1  11   5      991.79      962.92     12.32 o 
   0  11   5      120.69      101.21      3.44 o 
   1  11   5      172.76      160.94      7.98 o 
   2  11   5      622.02      578.67     22.51 o 
   3  11   5       37.42       37.63      3.85 o 
   4  11   5      616.48      576.81     15.36 o 
   5  11   5      154.94      163.10     25.61 o 
   6  11   5       63.64       62.63     13.67 o 
   7  11   5        1.63        3.45      3.34 o 
  -9  12   5      176.70      195.38     12.10 o 
  -8  12   5       16.31       18.43      4.83 o 
  -7  12   5      530.48      527.14     18.74 o 
  -6  12   5       25.53       30.49      4.15 o 
  -5  12   5      131.95      147.08      5.39 o 
  -4  12   5     2944.55     3159.49     47.30 o 
  -3  12   5      527.65      466.79     14.11 o 
  -2  12   5      414.50      393.28      8.22 o 
  -1  12   5     2319.78     2530.70     34.83 o 
   0  12   5     1029.93      995.11     14.89 o 
   1  12   5      350.95      308.22      9.99 o 
   2  12   5      292.19      293.16      9.24 o 
   3  12   5       91.34       96.82      4.67 o 
   4  12   5      451.89      432.51     14.10 o 
   5  12   5      395.50      351.61     21.49 o 
   6  12   5        2.13        5.27      3.76 o 
   7  12   5        0.04        1.91      3.94 o 
  -9  13   5       42.01       43.68     15.05 o 
  -8  13   5       41.31       37.80     10.83 o 
  -7  13   5       58.21       61.67      6.69 o 
  -6  13   5      525.31      534.32     18.86 o 
  -5  13   5       17.61       26.09      3.32 o 
  -4  13   5      150.70      126.70      4.46 o 
  -3  13   5       11.81        8.51      1.87 o 
  -2  13   5        9.48       15.01      2.72 o 
  -1  13   5      371.87      362.16     11.66 o 
   0  13   5      162.17      143.07      4.29 o 
   1  13   5      381.85      373.65     13.20 o 
   2  13   5      770.13      795.98     14.55 o 
   3  13   5        3.65        2.75      1.97 o 
   4  13   5      220.97      204.84     12.49 o 
   5  13   5       42.49       34.13      6.90 o 
   6  13   5       24.47       22.85      7.45 o 
   7  13   5       42.73       35.62     13.06 o 
  -9  14   5       15.75       14.81      6.36 o 
  -8  14   5      285.35      301.76     13.52 o 
  -7  14   5      157.99      158.62     11.83 o 
  -6  14   5      174.83      161.89      9.62 o 
  -5  14   5       61.82       49.95      3.02 o 
  -4  14   5      453.21      431.19     11.99 o 
  -3  14   5      637.61      577.79     15.77 o 
  -2  14   5       15.16       16.47      2.99 o 
  -1  14   5       58.07       53.34      3.51 o 
   0  14   5      267.96      264.93      8.98 o 
   1  14   5        0.65        2.95      1.73 o 
   2  14   5       97.22       95.34      6.00 o 
   3  14   5      235.62      261.22     10.36 o 
   4  14   5       45.43       44.22      8.02 o 
   5  14   5       49.85       50.04     12.69 o 
   6  14   5        1.82        4.53      3.58 o 
   7  14   5        0.00        3.23      3.17 o 
  -9  15   5        0.17        0.41      5.73 o 
  -8  15   5       96.23      114.07     31.08 o 
  -7  15   5      115.61      119.02      8.58 o 
  -6  15   5       67.96       67.65      6.84 o 
  -5  15   5       72.19       62.35      4.92 o 
  -4  15   5      389.22      407.57     12.88 o 
  -3  15   5        1.30        3.02      1.10 o 
  -2  15   5       91.21       96.48      3.67 o 
  -1  15   5       17.50       15.63      3.32 o 
   0  15   5     1437.98     1491.51     25.57 o 
   1  15   5      663.58      672.50     14.57 o 
   2  15   5      118.07      109.39      6.07 o 
   3  15   5      504.47      479.04     16.16 o 
   4  15   5      253.35      243.77     12.70 o 
   5  15   5        3.81        2.08      3.44 o 
   6  15   5        1.43        4.27      2.87 o 
   7  15   5        0.93        5.56      3.75 o 
  -8  16   5       28.04       21.54      6.43 o 
  -7  16   5        5.00        6.14      3.99 o 
  -6  16   5       32.78       33.08      8.29 o 
  -5  16   5      177.15      171.37      7.16 o 
  -4  16   5       60.83       51.13      3.94 o 
  -3  16   5      161.45      160.92      5.54 o 
  -2  16   5      106.18      101.04      4.71 o 
  -1  16   5      365.27      345.13     10.72 o 
   0  16   5      137.40      131.25      5.10 o 
   1  16   5      118.78      112.99      6.46 o 
   2  16   5       14.74       13.88      3.69 o 
   3  16   5       24.56       17.25      4.57 o 
   4  16   5       91.11      105.04     16.93 o 
   5  16   5      251.59      269.33     12.43 o 
   6  16   5       26.22       20.33      6.83 o 
  -8  17   5       15.61       20.01     10.37 o 
  -7  17   5        2.33        0.82      5.81 o 
  -6  17   5       39.99       42.11      9.39 o 
  -5  17   5      209.26      238.10     10.27 o 
  -4  17   5      141.64      137.63      5.79 o 
  -3  17   5      543.86      501.91     17.81 o 
  -2  17   5     1282.08     1307.94     29.68 o 
  -1  17   5      772.02      786.78     19.32 o 
   0  17   5      327.32      332.33     11.28 o 
   1  17   5     1219.49     1267.44     29.41 o 
   2  17   5      277.33      260.95      9.52 o 
   3  17   5       31.02       29.71      6.95 o 
   4  17   5        1.61        5.24      3.49 o 
   5  17   5        1.18        3.42      3.47 o 
   6  17   5        1.55        3.22      2.74 o 
  -8  18   5        4.17        2.01      3.47 o 
  -7  18   5        0.09        3.03      3.71 o 
  -6  18   5      411.71      467.40     20.96 o 
  -5  18   5      130.38      154.63     13.13 o 
  -4  18   5       23.52       24.56      6.70 o 
  -3  18   5      308.52      282.61      8.26 o 
  -2  18   5       14.48       12.63      3.97 o 
  -1  18   5       20.11       22.63      5.36 o 
   0  18   5     1191.61     1184.06     34.46 o 
   1  18   5      483.08      467.48     15.81 o 
   2  18   5       30.14       32.12      6.82 o 
   3  18   5        5.39        8.52      3.42 o 
   4  18   5       35.01       39.33      8.96 o 
   5  18   5       31.68       33.81     12.56 o 
   6  18   5      125.89      127.78     11.84 o 
  -7  19   5       63.42       56.58     23.11 o 
  -6  19   5        0.03       -0.95      7.59 o 
  -5  19   5       14.91       16.46      5.38 o 
  -4  19   5      159.73      151.08      7.73 o 
  -3  19   5        0.11        0.86      1.66 o 
  -2  19   5      158.33      149.58      6.58 o 
  -1  19   5       92.04       79.85      5.36 o 
   0  19   5       61.56       52.06      9.77 o 
   1  19   5      466.91      473.08     13.01 o 
   2  19   5        5.98        6.94      2.78 o 
   3  19   5      152.63      189.35      8.17 o 
   4  19   5      774.06      819.28     26.38 o 
   5  19   5        5.77        4.88      3.23 o 
  -7  20   5      115.62      130.61     20.74 o 
  -6  20   5       40.51       43.04     17.40 o 
  -5  20   5       55.63       75.06     21.64 o 
  -4  20   5      315.01      354.73     14.99 o 
  -3  20   5        0.01        1.66      1.46 o 
  -2  20   5       13.22       13.95      3.83 o 
  -1  20   5      591.54      588.31     16.42 o 
   0  20   5      195.59      205.93      6.59 o 
   1  20   5      129.44      138.47      7.31 o 
   2  20   5        8.35        7.13      2.88 o 
   3  20   5        9.06        7.11      3.46 o 
   4  20   5       58.08       51.31     11.88 o 
   5  20   5        7.90        5.03      3.07 o 
  -6  21   5       16.73       17.48      5.64 o 
  -5  21   5        4.60        9.00      5.53 o 
  -4  21   5       57.43       49.02     15.17 o 
  -3  21   5      121.59      107.29      8.67 o 
  -2  21   5      100.27       91.80      6.77 o 
  -1  21   5       83.17       83.77      6.49 o 
   0  21   5       31.39       29.08      7.08 o 
   1  21   5       29.83       22.79      6.12 o 
   2  21   5       61.26       55.76     12.68 o 
   3  21   5       77.84       63.59     13.64 o 
   4  21   5       60.09       47.05     13.64 o 
   5  21   5       56.84       42.14     23.07 o 
  -6  22   5       25.25       16.39      8.24 o 
  -5  22   5      179.04      175.09     18.99 o 
  -4  22   5       38.51       32.74     15.12 o 
  -3  22   5      112.58      125.59     17.98 o 
  -2  22   5        1.88        3.15      1.91 o 
  -1  22   5        0.02        1.15      2.50 o 
   0  22   5      266.91      255.62      9.01 o 
   1  22   5      159.78      153.26      7.34 o 
   2  22   5        3.94        3.16      2.27 o 
   3  22   5       69.51       78.76      8.90 o 
   4  22   5      115.47      114.19      8.77 o 
  -5  23   5        9.14        9.62      6.77 o 
  -4  23   5       12.66       13.97      5.21 o 
  -3  23   5       13.44        8.20      4.52 o 
  -2  23   5        9.35        8.78      4.17 o 
  -1  23   5        0.24        2.01      2.62 o 
   0  23   5       21.00       19.87      5.86 o 
   1  23   5       28.57       26.76      7.24 o 
   2  23   5        0.97        3.28      3.71 o 
   3  23   5       33.80       34.41      9.49 o 
  -5  24   5       29.28       22.66     12.42 o 
  -4  24   5       24.36       34.35     15.34 o 
  -3  24   5       73.04       72.99     29.60 o 
  -2  24   5        8.29       10.24      5.50 o 
  -1  24   5      189.98      210.42     10.10 o 
   0  24   5      162.11      195.12      8.33 o 
   1  24   5       88.96      101.31      8.06 o 
   2  24   5        6.68        3.81      4.11 o 
   3  24   5      102.53       83.14      9.04 o 
  -4  25   5        3.06        4.26      6.85 o 
  -3  25   5        0.34        4.09      3.66 o 
  -2  25   5       18.02       21.72     11.74 o 
  -1  25   5       70.22       62.78     23.04 o 
   0  25   5        0.11        0.18      2.58 o 
   1  25   5       12.64       10.77      3.64 o 
   2  25   5      168.27      180.49     12.72 o 
  -3  26   5      203.21      236.58     23.93 o 
  -2  26   5       20.88       18.99     10.74 o 
  -1  26   5        8.16        5.89      4.03 o 
   0  26   5        5.34        5.59      2.73 o 
   1  26   5        0.10        2.31      2.73 o 
 -10   0   6       94.99       90.18     14.44 o 
  -9   0   6        2.83        5.50      2.22 o 
  -8   0   6      575.18      511.33     18.69 o 
  -7   0   6       99.95       92.33      9.28 o 
  -6   0   6       20.97       28.86      8.21 o 
  -5   0   6      169.50      171.54      6.52 o 
  -4   0   6     1389.19     1336.90     22.19 o 
  -3   0   6        2.05       14.68      4.30 o 
  -2   0   6     1369.97     1573.86     16.48 o 
  -1   0   6      672.02      812.40     26.67 o 
   0   0   6     2884.46     2814.98     51.98 o 
   1   0   6     1384.86     1370.58     21.65 o 
   2   0   6     1495.95     1566.57     32.83 o 
   3   0   6      130.05      149.77      7.94 o 
   4   0   6      212.95      211.38     12.97 o 
   5   0   6       44.62       55.56     15.10 o 
   6   0   6      197.89      211.62     11.50 o 
   7   0   6        1.95        2.40      2.91 o 
   8   0   6      160.51      143.86     52.48 o 
 -10   1   6       34.49       25.87     12.66 o 
  -9   1   6       58.99       52.31     13.71 o 
  -8   1   6      499.00      490.11     12.84 o 
  -7   1   6      527.85      510.14     11.39 o 
  -6   1   6     1314.95     1336.82     23.83 o 
  -5   1   6      874.98      880.65     23.47 o 
  -4   1   6      440.78      414.23      5.83 o 
  -3   1   6        7.60       10.96      1.82 o 
  -2   1   6      216.26      197.96      3.98 o 
  -1   1   6     3494.78     3638.18     34.94 o 
   0   1   6     1579.59     1527.88     27.80 o 
   1   1   6       55.68       64.57      2.67 o 
   2   1   6     2036.41     2097.02     48.10 o 
   3   1   6     1286.25     1358.87     19.90 o 
   4   1   6      979.47      995.36     18.99 o 
   5   1   6      763.44      749.48     19.29 o 
   6   1   6       84.63       70.68     11.56 o 
   7   1   6        0.37        4.14      2.66 o 
   8   1   6      300.01      276.57     14.98 o 
 -10   2   6       22.93       19.96      8.02 o 
  -9   2   6      172.59      184.57      7.43 o 
  -8   2   6       11.10       13.68      4.60 o 
  -7   2   6        5.98        8.95      2.09 o 
  -6   2   6      108.40      112.79      4.05 o 
  -5   2   6      288.51      249.95      6.02 o 
  -4   2   6      459.15      402.27      8.51 o 
  -3   2   6      115.58      110.25      2.23 o 
  -2   2   6     2206.11     2443.74     31.07 o 
  -1   2   6      379.12      424.50      7.14 o 
   0   2   6       33.37       35.65      1.85 o 
   1   2   6        3.92        2.42      1.16 o 
   2   2   6      332.80      328.01     10.28 o 
   3   2   6     1489.39     1457.95     20.74 o 
   4   2   6      238.41      260.39     10.68 o 
   5   2   6        0.08        2.35      3.26 o 
   6   2   6      233.99      220.47      8.16 o 
   7   2   6      373.31      392.32     14.28 o 
   8   2   6        2.00        6.58      3.58 o 
 -10   3   6       46.05       32.58     11.22 o 
  -9   3   6        4.40        3.16      1.72 o 
  -8   3   6        5.06        8.27      2.74 o 
  -7   3   6        3.27        4.54      1.78 o 
  -6   3   6        0.19        1.53      1.49 o 
  -5   3   6        7.34        4.99      1.24 o 
  -4   3   6      100.66       93.31      2.12 o 
  -3   3   6       45.86       56.77      1.35 o 
  -2   3   6      257.88      267.02      4.81 o 
  -1   3   6      598.91      658.71      9.95 o 
   0   3   6      538.85      628.94     12.39 o 
   1   3   6     1114.06     1319.26     25.17 o 
   2   3   6        1.68        7.04      1.85 o 
   3   3   6      247.65      283.98      8.72 o 
   4   3   6      213.37      207.05      8.95 o 
   5   3   6        0.46        3.65      1.99 o 
   6   3   6      103.81      109.16      9.22 o 
   7   3   6       55.50       42.82      9.63 o 
   8   3   6      136.21      142.94     12.41 o 
 -10   4   6        8.66        9.41      3.55 o 
  -9   4   6        0.44        0.89      2.33 o 
  -8   4   6       39.10       41.50      9.76 o 
  -7   4   6       35.99       32.96      6.56 o 
  -6   4   6        6.60        6.73      1.87 o 
  -5   4   6      211.51      212.56      6.53 o 
  -4   4   6      430.83      461.50     10.57 o 
  -3   4   6      162.11      174.07      3.93 o 
  -2   4   6     1289.72     1324.06     15.53 o 
  -1   4   6      742.41      826.51     11.25 o 
   0   4   6       69.00       70.24      2.32 o 
   1   4   6      341.89      403.97      7.45 o 
   2   4   6       30.08       34.44      6.53 o 
   3   4   6      187.60      188.45      7.99 o 
   4   4   6      987.33     1032.45     18.20 o 
   5   4   6       89.46       90.90      7.68 o 
   6   4   6       48.83       55.47     11.26 o 
   7   4   6       28.74       34.90     10.13 o 
   8   4   6       65.20       51.61     20.27 o 
 -10   5   6        9.12       10.04      5.26 o 
  -9   5   6       18.78       14.84      4.39 o 
  -8   5   6       13.24       14.33      4.45 o 
  -7   5   6       53.10       63.82      6.22 o 
  -6   5   6       61.60       55.87      3.36 o 
  -5   5   6      952.38      930.50     11.05 o 
  -4   5   6     1546.77     1526.88     24.67 o 
  -3   5   6       37.47       18.55      3.02 o 
  -2   5   6      919.78     1059.15     18.13 o 
  -1   5   6     4124.15     4530.26     69.55 o 
   0   5   6     3034.30     3321.94     33.92 o 
   1   5   6      592.19      659.34     12.68 o 
   2   5   6      534.59      564.42     13.35 o 
   3   5   6      296.64      281.87      9.76 o 
   4   5   6        7.99       11.16      2.56 o 
   5   5   6      321.83      313.98     10.54 o 
   6   5   6       29.30       25.60      6.32 o 
   7   5   6       67.52       65.86     15.83 o 
   8   5   6       22.07       20.89      7.81 o 
 -10   6   6        0.48        2.16      2.44 o 
  -9   6   6      143.93      161.73      9.40 o 
  -8   6   6      129.34      127.26      6.22 o 
  -7   6   6      189.40      151.41      5.18 o 
  -6   6   6       14.34       12.58      3.02 o 
  -5   6   6       99.94      108.63      4.82 o 
  -4   6   6      141.89      109.15      4.07 o 
  -3   6   6      747.92      685.34     22.05 o 
  -2   6   6     1640.71     1707.96     28.41 o 
  -1   6   6     1765.75     1921.96     30.87 o 
   0   6   6     2025.48     1958.76     30.29 o 
   1   6   6     1920.16     1930.65     23.29 o 
   2   6   6     1390.12     1437.58     34.06 o 
   3   6   6       97.90      105.23      4.93 o 
   4   6   6       14.83       26.33      5.22 o 
   5   6   6        0.89        5.24      3.90 o 
   6   6   6       71.73       81.51     16.46 o 
   7   6   6       56.46       47.11     14.09 o 
   8   6   6       31.24       21.86      9.95 o 
 -10   7   6        0.31        1.12      3.15 o 
  -9   7   6        1.98        3.76      2.93 o 
  -8   7   6      505.77      527.96     19.38 o 
  -7   7   6      114.43      141.02      6.52 o 
  -6   7   6     1643.31     1618.24     51.77 o 
  -5   7   6      594.67      530.28      5.72 o 
  -4   7   6       77.63       69.90      3.70 o 
  -3   7   6     1473.70     1524.47     51.12 o 
  -2   7   6      241.38      190.71      5.23 o 
  -1   7   6     1291.03     1449.00     15.87 o 
   0   7   6        6.04        2.02      1.22 o 
   1   7   6       16.76       16.04      3.11 o 
   2   7   6      194.05      204.42      6.88 o 
   3   7   6        0.19        1.60      2.24 o 
   4   7   6     1048.67     1063.21     20.86 o 
   5   7   6      654.65      631.67     15.65 o 
   6   7   6      156.20      143.69     10.12 o 
   7   7   6        6.13        4.33      3.18 o 
   8   7   6        0.07        3.93      4.34 o 
 -10   8   6       15.53       13.12      5.10 o 
  -9   8   6      218.63      246.29     11.45 o 
  -8   8   6       84.37       78.30     10.12 o 
  -7   8   6      120.51      121.29      4.99 o 
  -6   8   6        1.51        1.04      1.49 o 
  -5   8   6     1596.69     1581.65     26.82 o 
  -4   8   6       82.07       83.63      3.63 o 
  -3   8   6      868.85      882.37     43.31 o 
  -2   8   6        0.02        2.70      0.88 o 
  -1   8   6        0.27        0.98      0.60 o 
   0   8   6       50.89       54.74      2.73 o 
   1   8   6     1181.84     1163.60     27.77 o 
   2   8   6      316.84      324.30      9.26 o 
   3   8   6      125.71      118.44      5.40 o 
   4   8   6       35.37       34.79      6.84 o 
   5   8   6      147.96      147.06      9.13 o 
   6   8   6       18.16       23.15      7.73 o 
   7   8   6       18.33       15.84      5.72 o 
 -10   9   6      123.74      131.87     14.04 o 
  -9   9   6       40.94       34.01     10.90 o 
  -8   9   6      232.85      215.22     13.50 o 
  -7   9   6       18.52       24.89      3.34 o 
  -6   9   6      192.63      169.89      6.09 o 
  -5   9   6        2.57        1.90      0.73 o 
  -4   9   6       97.46       89.24      2.86 o 
  -3   9   6      122.40      103.29      5.66 o 
  -2   9   6     1245.15     1215.62     25.19 o 
  -1   9   6     1008.83      930.90     12.12 o 
   0   9   6        9.58        9.35      2.02 o 
   1   9   6       96.24       98.84      5.72 o 
   2   9   6     1134.50     1176.05     25.82 o 
   3   9   6     1297.88     1347.65     21.41 o 
   4   9   6      107.90       99.54      7.06 o 
   5   9   6       16.74       12.98      3.24 o 
   6   9   6       17.01        9.51      3.92 o 
   7   9   6        5.58        6.04      4.00 o 
  -9  10   6      226.38      233.46     10.49 o 
  -8  10   6       22.63       18.34      5.66 o 
  -7  10   6       18.10       19.19      5.00 o 
  -6  10   6      421.83      419.18     12.00 o 
  -5  10   6      161.48      166.05      7.44 o 
  -4  10   6       88.69       97.77      3.88 o 
  -3  10   6      277.33      300.06      7.52 o 
  -2  10   6      592.64      631.64     11.59 o 
  -1  10   6     1308.00     1354.52     15.38 o 
   0  10   6      147.51      161.57      4.12 o 
   1  10   6     1155.76     1274.71     21.53 o 
   2  10   6        1.28        2.23      2.89 o 
   3  10   6       70.57       65.92     10.31 o 
   4  10   6       16.57       31.82      6.82 o 
   5  10   6       87.49       99.31     18.56 o 
   6  10   6       13.78       16.92      5.43 o 
   7  10   6      139.34      148.78     14.08 o 
  -9  11   6        0.16        3.10      4.29 o 
  -8  11   6       28.20       31.20      8.65 o 
  -7  11   6       53.19       47.29      9.87 o 
  -6  11   6        4.84        4.89      1.78 o 
  -5  11   6      740.58      719.42     30.42 o 
  -4  11   6      166.18      157.88      5.01 o 
  -3  11   6      328.51      336.10      9.36 o 
  -2  11   6      235.11      231.56      5.30 o 
  -1  11   6      400.04      414.20      8.51 o 
   0  11   6        9.61        8.25      1.48 o 
   1  11   6      172.93      178.26      7.01 o 
   2  11   6      380.58      403.09     12.90 o 
   3  11   6       11.83       13.40      3.03 o 
   4  11   6      410.29      337.30     10.50 o 
   5  11   6       37.25       35.60     10.07 o 
   6  11   6        0.18        4.03      3.26 o 
   7  11   6       16.12       16.46      6.07 o 
  -9  12   6      112.68      115.15     22.17 o 
  -8  12   6      113.91      117.49     25.70 o 
  -7  12   6        2.31        4.70      2.00 o 
  -6  12   6       18.20       15.20      4.33 o 
  -5  12   6      626.72      570.63     11.11 o 
  -4  12   6      257.87      240.31      8.99 o 
  -3  12   6       18.46       15.20      2.26 o 
  -2  12   6        6.42        6.16      1.59 o 
  -1  12   6      154.19      143.74      3.99 o 
   0  12   6      287.48      258.85      7.90 o 
   1  12   6      329.96      313.37     11.03 o 
   2  12   6      450.27      447.25     14.25 o 
   3  12   6       23.20       24.17      6.13 o 
   4  12   6      364.01      329.35     13.61 o 
   5  12   6        1.02        4.09      3.42 o 
   6  12   6       44.27       53.21     15.73 o 
   7  12   6       65.96       57.60     16.87 o 
  -9  13   6       61.09       58.04     19.68 o 
  -8  13   6      540.78      580.13     25.68 o 
  -7  13   6      234.95      252.35     14.45 o 
  -6  13   6       24.15       29.39      5.08 o 
  -5  13   6      281.02      256.86      9.57 o 
  -4  13   6        8.56        8.57      1.87 o 
  -3  13   6       31.62       30.59      2.18 o 
  -2  13   6       20.97       14.53      2.29 o 
  -1  13   6      684.11      647.54     11.05 o 
   0  13   6     1690.02     1642.20     46.02 o 
   1  13   6      154.98      146.16      5.86 o 
   2  13   6      846.92      817.85     18.16 o 
   3  13   6      864.12      853.23     26.19 o 
   4  13   6      225.23      205.33     10.53 o 
   5  13   6        0.24        4.07      3.35 o 
   6  13   6       77.49       70.80     19.76 o 
   7  13   6        0.80        1.86      3.63 o 
  -9  14   6      145.29      145.38     16.13 o 
  -8  14   6      357.97      359.91     17.20 o 
  -7  14   6      167.07      196.10     43.05 o 
  -6  14   6       38.19       46.56      4.96 o 
  -5  14   6      533.05      519.28     18.85 o 
  -4  14   6     1633.64     1608.63     38.53 o 
  -3  14   6      737.41      704.41     14.35 o 
  -2  14   6        7.18        6.36      1.43 o 
  -1  14   6      389.04      380.84     10.01 o 
   0  14   6      567.27      581.12     12.92 o 
   1  14   6       19.41       20.97      4.03 o 
   2  14   6      776.78      758.68     19.34 o 
   3  14   6       36.19       32.26      5.74 o 
   4  14   6       19.00       27.98      6.10 o 
   5  14   6      279.13      291.56     16.24 o 
   6  14   6      134.37      152.35     13.22 o 
  -8  15   6       36.30       39.15     15.46 o 
  -7  15   6      165.52      189.27     12.64 o 
  -6  15   6      345.68      354.54     19.46 o 
  -5  15   6        0.84        1.22      1.43 o 
  -4  15   6        0.18        0.17      1.21 o 
  -3  15   6     1005.66      919.31     16.49 o 
  -2  15   6        2.75        4.03      1.05 o 
  -1  15   6      113.98      105.09      5.24 o 
   0  15   6      626.52      605.25     14.13 o 
   1  15   6        5.89        6.47      1.83 o 
   2  15   6      455.83      423.64     13.69 o 
   3  15   6       93.31       88.62      6.04 o 
   4  15   6        0.05        3.04      2.58 o 
   5  15   6      250.67      253.41     12.97 o 
   6  15   6      274.49      276.67     14.14 o 
  -8  16   6        2.56        5.22      3.57 o 
  -7  16   6       11.71       15.52      6.40 o 
  -6  16   6       12.29       18.47      5.55 o 
  -5  16   6       94.99      110.41      7.06 o 
  -4  16   6      127.38      110.48      5.21 o 
  -3  16   6      388.06      399.63     11.88 o 
  -2  16   6     1302.20     1281.65     43.02 o 
  -1  16   6        4.29        5.45      1.61 o 
   0  16   6      704.93      671.33     18.96 o 
   1  16   6      833.29      835.82     20.15 o 
   2  16   6      329.22      330.37      7.95 o 
   3  16   6      165.68      150.44      8.69 o 
   4  16   6        9.38        8.84      3.63 o 
   5  16   6       24.39       18.86      5.22 o 
   6  16   6        0.83        4.25      3.01 o 
  -8  17   6       76.67       62.05     28.62 o 
  -7  17   6        1.68        4.21      6.28 o 
  -6  17   6       94.82      109.83     21.94 o 
  -5  17   6        0.97        4.12      4.77 o 
  -4  17   6      435.00      439.83     15.08 o 
  -3  17   6        0.01        1.38      1.70 o 
  -2  17   6       97.42       92.95      8.86 o 
  -1  17   6      169.62      164.74      6.58 o 
   0  17   6       75.07       76.15      7.15 o 
   1  17   6      228.43      201.66      8.86 o 
   2  17   6       68.37       63.10     10.61 o 
   3  17   6      176.27      186.08     14.70 o 
   4  17   6       70.80       80.53     14.83 o 
   5  17   6       28.25       23.62      8.17 o 
   6  17   6        0.04        3.15      2.85 o 
  -8  18   6        0.78        5.26      4.72 o 
  -7  18   6        1.43        3.69      5.84 o 
  -6  18   6      125.88      140.97     20.30 o 
  -5  18   6      208.35      213.64     15.16 o 
  -4  18   6      141.50      135.27      9.18 o 
  -3  18   6      394.30      381.31     11.67 o 
  -2  18   6       67.09       54.48      6.14 o 
  -1  18   6        7.75       11.06      3.10 o 
   0  18   6        3.26        4.40      1.96 o 
   1  18   6      132.25      136.79      6.30 o 
   2  18   6       21.93       21.11      5.48 o 
   3  18   6        1.89        7.35      3.16 o 
   4  18   6      318.75      339.08     14.47 o 
   5  18   6       63.45       51.88     15.52 o 
  -7  19   6       90.22       78.34     25.77 o 
  -6  19   6      111.42      138.49     32.40 o 
  -5  19   6        1.01        5.44      5.23 o 
  -4  19   6      200.97      188.57     20.19 o 
  -3  19   6       51.09       47.43     11.26 o 
  -2  19   6       69.24       66.98      5.02 o 
  -1  19   6       43.44       49.11      4.97 o 
   0  19   6      191.86      187.77      6.34 o 
   1  19   6        1.96        5.64      2.47 o 
   2  19   6        4.05        6.89      3.85 o 
   3  19   6      162.83      179.49     10.94 o 
   4  19   6        0.01       -0.98      3.92 o 
   5  19   6      121.05      119.19     14.03 o 
  -7  20   6       98.57       82.88     31.75 o 
  -6  20   6       47.98       56.33     14.65 o 
  -5  20   6      121.31      143.66     13.29 o 
  -4  20   6      111.94      148.15     18.30 o 
  -3  20   6       34.36       33.49      8.99 o 
  -2  20   6        8.65        8.05      4.02 o 
  -1  20   6       12.43       11.21      3.21 o 
   0  20   6       23.69       24.74      5.95 o 
   1  20   6       70.92       74.47      6.53 o 
   2  20   6      298.13      300.51     11.99 o 
   3  20   6        3.97        3.60      3.27 o 
   4  20   6       12.84        9.09      3.75 o 
  -6  21   6       92.19      101.91     14.85 o 
  -5  21   6       15.61       14.95      5.05 o 
  -4  21   6       65.04       48.74     19.94 o 
  -3  21   6      164.46      173.02     10.30 o 
  -2  21   6       71.08       81.20     10.61 o 
  -1  21   6      362.28      386.31     11.55 o 
   0  21   6       37.33       40.50      9.30 o 
   1  21   6       14.11       10.28      3.07 o 
   2  21   6       75.15       73.12     19.42 o 
   3  21   6      175.42      191.73     10.57 o 
   4  21   6       66.16       61.39     20.74 o 
  -6  22   6       20.32       19.43     11.30 o 
  -5  22   6       63.88       53.07     21.07 o 
  -4  22   6      114.89      135.92     15.08 o 
  -3  22   6      291.64      324.72     17.18 o 
  -2  22   6      128.38      128.17      9.53 o 
  -1  22   6      371.43      394.56     15.60 o 
   0  22   6       91.51       85.38      6.85 o 
   1  22   6        1.59        2.70      2.26 o 
   2  22   6      108.54      106.53      9.28 o 
   3  22   6       66.09       86.37      9.19 o 
  -5  23   6       35.40       28.54     12.98 o 
  -4  23   6        2.38        5.52      5.39 o 
  -3  23   6       90.85       81.10     20.26 o 
  -2  23   6       33.93       18.24      6.84 o 
  -1  23   6       65.27       63.66     17.55 o 
   0  23   6       63.42       45.03     13.12 o 
   1  23   6       15.14       15.52      5.39 o 
   2  23   6        5.42        8.14      4.13 o 
   3  23   6       30.44       23.61     11.93 o 
  -4  24   6       12.50       10.96      6.02 o 
  -3  24   6       25.75       23.60      9.50 o 
  -2  24   6       10.77       10.46      6.21 o 
  -1  24   6        0.88        1.54      2.49 o 
   0  24   6        0.01        3.26      2.68 o 
   1  24   6       10.12        9.02      4.99 o 
   2  24   6      347.59      378.61     20.32 o 
  -3  25   6        0.21        1.83      3.97 o 
  -2  25   6       30.15       24.19     10.52 o 
  -1  25   6       44.42       35.81     13.33 o 
   0  25   6        5.01        3.76      4.36 o 
   1  25   6        0.48        3.09      2.45 o 
  -1  26   6       15.51       14.31      7.81 o 
 -10   1   7       51.72       58.34      8.92 o 
  -9   1   7       44.34       41.20      4.78 o 
  -8   1   7       14.59       10.85      3.16 o 
  -7   1   7      107.39      105.61      4.66 o 
  -6   1   7      116.61      112.64      3.60 o 
  -5   1   7        2.05        3.09      1.14 o 
  -4   1   7     1075.92     1017.66     17.26 o 
  -3   1   7     1239.78     1301.56     12.66 o 
  -2   1   7      196.56      216.41      4.18 o 
  -1   1   7      373.55      325.70      5.92 o 
   0   1   7     5615.19     6578.67    136.06 o 
   1   1   7      106.82      130.00      5.46 o 
   2   1   7     2439.55     2699.50     29.78 o 
   3   1   7      687.77      667.54     15.02 o 
   4   1   7       69.62       71.87     11.74 o 
   5   1   7      812.44      813.88     19.08 o 
   6   1   7        9.65        6.62      3.02 o 
   7   1   7       57.64       38.42     12.28 o 
 -10   2   7       33.87       23.25     11.19 o 
  -9   2   7       89.01       73.56      5.98 o 
  -8   2   7       92.43       89.38      4.46 o 
  -7   2   7       21.60       22.66      4.46 o 
  -6   2   7       68.24       59.03      3.85 o 
  -5   2   7      141.20      145.63      3.28 o 
  -4   2   7      377.53      366.76      7.91 o 
  -3   2   7        0.40        1.81      0.58 o 
  -2   2   7       31.71       23.43      1.39 o 
  -1   2   7       52.36       59.39      1.70 o 
   0   2   7        0.00        1.26      0.96 o 
   1   2   7       10.66       13.35      2.76 o 
   2   2   7        2.01        2.97      2.34 o 
   3   2   7      254.18      260.83      9.46 o 
   4   2   7      848.05      852.59     17.73 o 
   5   2   7       51.96       61.87     10.74 o 
   6   2   7      138.88      127.62      9.47 o 
   7   2   7       79.76       69.44     18.08 o 
 -10   3   7       88.51       80.22      7.96 o 
  -9   3   7       49.22       43.53     10.57 o 
  -8   3   7       24.74       20.04      5.09 o 
  -7   3   7      268.28      258.08      8.62 o 
  -6   3   7     1667.34     1698.29     32.12 o 
  -5   3   7     3274.60     3415.96     45.85 o 
  -4   3   7     1048.69     1043.50     16.13 o 
  -3   3   7       27.82       37.58      1.53 o 
  -2   3   7     1059.87     1292.91     16.46 o 
  -1   3   7      430.61      396.22      6.46 o 
   0   3   7      401.91      391.28      6.51 o 
   1   3   7      533.27      416.78     11.85 o 
   2   3   7       14.97       21.26      4.00 o 
   3   3   7        0.82        2.36      2.83 o 
   4   3   7      742.16      735.82     19.72 o 
   5   3   7     1184.97     1246.59     28.58 o 
   6   3   7      111.18      101.54      9.45 o 
   7   3   7        3.24        5.06      3.77 o 
 -10   4   7       28.76       14.82      6.89 o 
  -9   4   7       16.38       14.89      5.19 o 
  -8   4   7      159.01      161.74      8.77 o 
  -7   4   7        2.22        7.37      2.27 o 
  -6   4   7       48.04       42.87      4.52 o 
  -5   4   7       58.44       46.65      2.60 o 
  -4   4   7      639.58      591.17      9.07 o 
  -3   4   7     1514.04     1564.07     27.83 o 
  -2   4   7     1695.88     1818.01     34.13 o 
  -1   4   7       28.42       24.52      1.55 o 
   0   4   7        2.52        1.30      0.80 o 
   1   4   7      383.19      388.54     10.55 o 
   2   4   7     1390.14     1442.55     21.26 o 
   3   4   7       42.95       46.59      7.56 o 
   4   4   7      242.49      272.42     11.73 o 
   5   4   7        2.17        5.30      2.99 o 
   6   4   7       54.54       45.34     11.92 o 
   7   4   7        1.98        2.73      2.56 o 
 -10   5   7       64.49       58.68      9.16 o 
  -9   5   7        3.05        4.28      2.66 o 
  -8   5   7       50.15       66.61      5.85 o 
  -7   5   7        0.29        4.23      1.59 o 
  -6   5   7      821.62      842.44     14.19 o 
  -5   5   7      332.95      306.03      8.01 o 
  -4   5   7     1002.75      982.14     13.17 o 
  -3   5   7       31.71       38.81      8.98 o 
  -2   5   7      749.80      805.47     16.13 o 
  -1   5   7       87.78       64.27      1.85 o 
   0   5   7     1772.46     1831.32     22.25 o 
   1   5   7      213.54      167.95      5.22 o 
   2   5   7        0.57        2.76      1.75 o 
   3   5   7      211.74      196.16      6.26 o 
   4   5   7     1233.25     1248.98     28.98 o 
   5   5   7      422.63      458.00     13.15 o 
   6   5   7      156.80      158.51      8.60 o 
   7   5   7       14.23       21.39      8.10 o 
 -10   6   7       61.28       42.14     21.20 o 
  -9   6   7      155.13      171.44      8.99 o 
  -8   6   7      709.85      753.72     25.05 o 
  -7   6   7       44.19       48.99      4.49 o 
  -6   6   7      612.39      591.67     12.00 o 
  -5   6   7      363.84      347.39     10.85 o 
  -4   6   7      171.82      155.70      4.08 o 
  -3   6   7       29.29       40.54      5.91 o 
  -2   6   7      739.69      706.68     12.43 o 
  -1   6   7      902.48      827.97     21.03 o 
   0   6   7      558.18      571.27      9.56 o 
   1   6   7       99.51      106.37      4.20 o 
   2   6   7       62.03       63.90      7.04 o 
   3   6   7       40.48       51.93      8.83 o 
   4   6   7      233.94      226.91     10.24 o 
   5   6   7      511.90      509.86     15.94 o 
   6   6   7        4.84        4.91      2.89 o 
   7   6   7       37.10       29.39     11.84 o 
 -10   7   7       21.04       19.69     10.11 o 
  -9   7   7       39.66       38.20     11.53 o 
  -8   7   7       12.14       10.26      3.09 o 
  -7   7   7      209.42      191.09      9.13 o 
  -6   7   7      201.30      188.84      8.38 o 
  -5   7   7      391.39      367.96     11.04 o 
  -4   7   7        6.49        7.10      0.83 o 
  -3   7   7      230.52      257.87      8.98 o 
  -2   7   7      150.97      140.40      4.76 o 
  -1   7   7     1870.48     2079.50     26.26 o 
   0   7   7        3.92        3.75      1.19 o 
   1   7   7        0.34        1.56      1.40 o 
   2   7   7       43.55       48.14      8.19 o 
   3   7   7      279.36      282.66      9.70 o 
   4   7   7       12.20       16.84      3.84 o 
   5   7   7      439.33      391.64     12.60 o 
   6   7   7       73.93       67.85     17.25 o 
   7   7   7       31.85       30.55     12.52 o 
 -10   8   7        6.61        5.26      6.54 o 
  -9   8   7        9.35        9.25      3.48 o 
  -8   8   7        1.07        4.27      2.10 o 
  -7   8   7       88.45       65.47      5.27 o 
  -6   8   7        0.79        2.90      1.64 o 
  -5   8   7       10.91       11.46      2.24 o 
  -4   8   7        2.50        2.64      0.94 o 
  -3   8   7      335.99      377.62     12.64 o 
  -2   8   7      137.72      146.02      3.32 o 
  -1   8   7      359.76      332.69      8.22 o 
   0   8   7       14.33       11.74      2.15 o 
   1   8   7     1473.11     1517.19     26.07 o 
   2   8   7      333.02      331.54     11.05 o 
   3   8   7       13.18       14.30      3.47 o 
   4   8   7       15.49       12.64      2.68 o 
   5   8   7        0.32        4.43      2.31 o 
   6   8   7        8.48        7.84      4.00 o 
   7   8   7        1.08        2.86      3.60 o 
 -10   9   7       49.65       46.36     20.60 o 
  -9   9   7       32.49       35.70     11.60 o 
  -8   9   7        6.11        1.75      2.02 o 
  -7   9   7      473.19      459.93     13.08 o 
  -6   9   7      492.35      542.06     16.54 o 
  -5   9   7      328.56      312.55      9.95 o 
  -4   9   7      108.38      102.28      3.29 o 
  -3   9   7       54.36       71.46     12.79 o 
  -2   9   7       19.22       22.19      2.00 o 
  -1   9   7      138.41      102.68      3.57 o 
   0   9   7      198.12      196.83      5.63 o 
   1   9   7      763.68      864.79     17.39 o 
   2   9   7      359.50      388.45     12.48 o 
   3   9   7      299.21      291.38     10.68 o 
   4   9   7      447.31      442.70     12.85 o 
   5   9   7      880.13      917.79     31.44 o 
   6   9   7       18.57       22.61      6.93 o 
   7   9   7        7.65        8.10      4.07 o 
  -9  10   7       61.90       54.47     21.26 o 
  -8  10   7        9.40        8.81      3.25 o 
  -7  10   7      729.60      757.37     25.34 o 
  -6  10   7       33.10       34.88      5.83 o 
  -5  10   7      168.07      135.13      4.42 o 
  -4  10   7      321.27      289.16      9.33 o 
  -3  10   7     3231.11     3466.46    121.05 o 
  -2  10   7      113.78      102.67      2.72 o 
  -1  10   7      652.79      630.69     10.02 o 
   0  10   7       14.18       15.83      3.04 o 
   1  10   7      601.71      630.67     13.23 o 
   2  10   7       15.04       16.83      3.72 o 
   3  10   7      489.83      484.06     11.32 o 
   4  10   7       70.49       80.74     10.43 o 
   5  10   7       18.17       13.39      4.04 o 
   6  10   7       25.97       22.04      6.42 o 
   7  10   7      242.65      263.28     17.34 o 
  -9  11   7       11.60       13.39      5.83 o 
  -8  11   7       62.21       60.63     15.75 o 
  -7  11   7      210.12      208.18      8.80 o 
  -6  11   7       46.29       26.80      6.88 o 
  -5  11   7       30.00       27.59      3.16 o 
  -4  11   7       47.30       37.58      2.83 o 
  -3  11   7      277.71      263.49     11.41 o 
  -2  11   7       11.93       14.82      3.05 o 
  -1  11   7      635.94      623.84     11.28 o 
   0  11   7        4.23        8.98      2.34 o 
   1  11   7      232.98      225.69      8.55 o 
   2  11   7      140.24      123.75      5.34 o 
   3  11   7        2.55        3.14      2.18 o 
   4  11   7      111.66      101.11      9.20 o 
   5  11   7      118.61      115.86     21.88 o 
   6  11   7      351.03      356.87     12.96 o 
   7  11   7      309.10      331.96     23.62 o 
  -9  12   7      186.11      184.18     18.37 o 
  -8  12   7       73.42       66.75     21.27 o 
  -7  12   7       36.43       29.29      8.35 o 
  -6  12   7       44.84       44.11      4.73 o 
  -5  12   7       69.07       61.48      3.34 o 
  -4  12   7      562.32      533.30     11.48 o 
  -3  12   7      187.72      192.83      7.74 o 
  -2  12   7       12.37        8.30      1.40 o 
  -1  12   7       75.05       66.24      2.78 o 
   0  12   7     1412.02     1494.93     26.77 o 
   1  12   7      147.12      161.48      7.47 o 
   2  12   7     1222.86     1198.11     29.76 o 
   3  12   7      575.14      599.60     19.36 o 
   4  12   7       13.79       23.43      5.63 o 
   5  12   7       87.00      101.63     12.06 o 
   6  12   7        8.42        7.81      4.04 o 
  -9  13   7       58.76       44.31     13.11 o 
  -8  13   7        2.39        6.37      3.19 o 
  -7  13   7      117.70      122.71     24.49 o 
  -6  13   7       82.81       81.70      7.95 o 
  -5  13   7       97.19       89.10      8.50 o 
  -4  13   7      308.18      314.01     10.79 o 
  -3  13   7       47.96       41.72      3.49 o 
  -2  13   7       13.48       13.00      2.14 o 
  -1  13   7      131.77      127.87      3.86 o 
   0  13   7      145.97      131.36      4.18 o 
   1  13   7       15.95       14.94      3.34 o 
   2  13   7        4.01        3.17      2.50 o 
   3  13   7        7.34        3.82      1.54 o 
   4  13   7       48.51       59.98     15.25 o 
   5  13   7      182.45      183.60     13.19 o 
   6  13   7       45.42       37.70     11.94 o 
  -9  14   7        1.70        5.16      4.68 o 
  -8  14   7        4.02        4.11      3.83 o 
  -7  14   7       35.37       32.34      9.39 o 
  -6  14   7       12.90       11.36      4.50 o 
  -5  14   7       21.64       18.51      5.43 o 
  -4  14   7      115.80      124.23      9.77 o 
  -3  14   7      240.45      214.21      6.54 o 
  -2  14   7        4.68        4.70      1.40 o 
  -1  14   7      115.46       96.90      4.56 o 
   0  14   7       95.56       96.97      5.55 o 
   1  14   7      119.81      117.07      5.96 o 
   2  14   7       84.26       96.76      9.59 o 
   3  14   7       86.72       91.17      6.51 o 
   4  14   7        6.03        4.74      3.67 o 
   5  14   7       83.98       95.53     13.33 o 
   6  14   7      352.51      400.05     15.81 o 
  -8  15   7       64.25       54.78     20.00 o 
  -7  15   7       23.45       24.13      7.82 o 
  -6  15   7       68.15       89.75     20.65 o 
  -5  15   7        4.54        6.17      3.41 o 
  -4  15   7       78.52       61.14      6.52 o 
  -3  15   7       37.02       32.91      3.62 o 
  -2  15   7       43.94       48.62      3.24 o 
  -1  15   7       22.24       19.80      5.13 o 
   0  15   7       39.07       39.37      8.30 o 
   1  15   7       45.02       40.02      8.14 o 
   2  15   7       61.92       53.87      6.70 o 
   3  15   7       38.35       43.64     11.63 o 
   4  15   7       50.45       58.50     11.53 o 
   5  15   7       21.30       13.66      4.89 o 
   6  15   7       21.86       19.78      7.09 o 
  -8  16   7       42.50       40.40     13.43 o 
  -7  16   7       42.08       44.24     13.42 o 
  -6  16   7       85.78       88.34     17.43 o 
  -5  16   7        6.28        4.89      2.77 o 
  -4  16   7      123.58      119.15     11.03 o 
  -3  16   7      774.13      807.38     30.45 o 
  -2  16   7      420.78      404.84     12.53 o 
  -1  16   7       15.65       14.44      3.26 o 
   0  16   7       49.96       44.13      9.75 o 
   1  16   7        1.40        3.32      1.81 o 
   2  16   7        9.20        9.72      2.70 o 
   3  16   7       78.86       74.88     18.13 o 
   4  16   7       57.10       44.90     10.75 o 
   5  16   7        1.63        3.51      3.43 o 
  -8  17   7       55.48       61.62     24.15 o 
  -7  17   7      236.47      261.85     14.35 o 
  -6  17   7        2.51        4.21      3.19 o 
  -5  17   7       11.66       20.29      6.65 o 
  -4  17   7       24.11       18.32      5.25 o 
  -3  17   7        8.47        7.15      2.89 o 
  -2  17   7      192.54      183.91      7.42 o 
  -1  17   7        0.40        2.29      1.64 o 
   0  17   7       53.19       61.19     13.26 o 
   1  17   7      546.85      575.08     16.22 o 
   2  17   7        9.89       11.57      3.02 o 
   3  17   7       49.81       42.49     11.23 o 
   4  17   7       83.12      102.01     13.15 o 
   5  17   7      191.94      195.22     11.38 o 
  -7  18   7       24.45       28.86     10.98 o 
  -6  18   7       37.87       33.11     11.66 o 
  -5  18   7      128.81      136.57     29.55 o 
  -4  18   7       58.62       70.67      7.14 o 
  -3  18   7      396.96      403.09     16.61 o 
  -2  18   7     1093.09     1154.19     34.89 o 
  -1  18   7      179.65      175.40      6.79 o 
   0  18   7      260.95      256.32      7.17 o 
   1  18   7      585.32      566.98     18.43 o 
   2  18   7       63.31       57.93     13.76 o 
   3  18   7       45.94       46.31     12.83 o 
   4  18   7        2.02        3.95      3.00 o 
   5  18   7        2.89        1.73      5.49 o 
  -7  19   7       45.49       44.96     20.05 o 
  -6  19   7       93.57      105.57     33.96 o 
  -5  19   7      546.83      592.85     25.39 o 
  -4  19   7       95.11       90.20      8.08 o 
  -3  19   7      144.61      152.29      9.40 o 
  -2  19   7       63.40       51.97     13.95 o 
  -1  19   7       31.02       25.15      6.54 o 
   0  19   7       92.93       80.74      6.22 o 
   1  19   7       36.39       36.84      8.80 o 
   2  19   7      144.36      131.33      8.77 o 
   3  19   7        4.16        6.01      2.66 o 
   4  19   7       27.81       29.17     10.74 o 
  -7  20   7        4.35        7.11      4.58 o 
  -6  20   7        2.21        7.09      5.01 o 
  -5  20   7       26.92       21.42      7.06 o 
  -4  20   7        3.60        5.61      6.38 o 
  -3  20   7       90.36       81.49      8.78 o 
  -2  20   7       15.92       10.77      4.40 o 
  -1  20   7        1.29        5.48      2.40 o 
   0  20   7       13.35       18.17      4.81 o 
   1  20   7        3.63        3.53      2.33 o 
   2  20   7       73.10       88.46     10.50 o 
   3  20   7      254.34      278.50     13.93 o 
   4  20   7        0.15        2.71      2.41 o 
  -6  21   7        1.62        6.39      6.07 o 
  -5  21   7       76.75       66.88     20.38 o 
  -4  21   7        2.19        9.45      3.93 o 
  -3  21   7       22.77       26.13      7.20 o 
  -2  21   7       48.51       38.52     11.45 o 
  -1  21   7      334.12      333.98     15.09 o 
   0  21   7        0.28        0.69      2.54 o 
   1  21   7       42.99       38.10     12.53 o 
   2  21   7      141.09      156.83      9.79 o 
   3  21   7       33.11       26.24      8.85 o 
  -5  22   7        2.08        5.66      5.61 o 
  -4  22   7       89.79       75.78     29.34 o 
  -3  22   7       13.44       16.79      7.46 o 
  -2  22   7       50.04       47.89     10.84 o 
  -1  22   7       16.44       14.92      6.46 o 
   0  22   7       11.08        8.99      3.23 o 
   1  22   7        0.08        2.55      2.84 o 
   2  22   7       90.89      100.54     14.41 o 
   3  22   7       11.98       18.35      9.24 o 
  -5  23   7       43.12       37.61     16.42 o 
  -4  23   7      137.47      144.05     21.57 o 
  -3  23   7       44.95       44.81     17.54 o 
  -2  23   7      118.24      131.18     11.55 o 
  -1  23   7       49.41       53.62     16.08 o 
   0  23   7        4.12        3.89      2.85 o 
   1  23   7       18.16       16.36      6.77 o 
   2  23   7        0.47        3.23      2.81 o 
  -4  24   7       42.66       31.80     18.50 o 
  -3  24   7       11.26        8.56      5.80 o 
  -2  24   7       16.57       16.25      5.50 o 
  -1  24   7        0.56        3.57      2.74 o 
   0  24   7        2.17        2.64      4.55 o 
   1  24   7        7.00        3.80      2.59 o 
  -2  25   7        0.14        3.22      3.61 o 
  -1  25   7        3.04        3.01      3.08 o 
   0  25   7      280.54      315.00     20.34 o 
 -10   0   8       50.55       17.12     14.43 o 
  -9   0   8        2.59        1.80      3.48 o 
  -8   0   8       17.28       14.61      5.05 o 
  -7   0   8       42.98       37.78      5.35 o 
  -6   0   8     1606.01     1618.73     39.71 o 
  -5   0   8      669.66      688.29     16.18 o 
  -4   0   8      126.27      126.33      5.45 o 
  -3   0   8      142.10      101.85      4.32 o 
  -2   0   8     2529.98     2477.65     32.42 o 
  -1   0   8       57.10       44.32      4.06 o 
   0   0   8      775.76      834.01     17.93 o 
   1   0   8      574.77      603.86     17.16 o 
   2   0   8       93.48       97.51      7.78 o 
   3   0   8      300.88      320.50     15.21 o 
   4   0   8       48.87       58.44     16.25 o 
   5   0   8        2.51        5.27      3.64 o 
   6   0   8        5.33        8.94      4.01 o 
   7   0   8       23.94       24.87     11.21 o 
 -10   1   8      262.26      265.87     13.60 o 
  -9   1   8      246.59      245.40      9.92 o 
  -8   1   8      107.33      106.51      5.73 o 
  -7   1   8      192.63      175.98      5.72 o 
  -6   1   8      746.40      718.67     12.95 o 
  -5   1   8      311.82      301.69      7.64 o 
  -4   1   8     1052.12     1066.96     23.28 o 
  -3   1   8     2102.28     2109.54     31.95 o 
  -2   1   8       35.61       34.43      1.65 o 
  -1   1   8     2430.45     2525.85     54.37 o 
   0   1   8      941.76      918.40     12.62 o 
   1   1   8        7.95       10.85      2.29 o 
   2   1   8     1755.92     1760.83     32.03 o 
   3   1   8      282.77      279.19     10.35 o 
   4   1   8        5.15        8.23      2.47 o 
   5   1   8       56.11       51.83     10.06 o 
   6   1   8      345.09      340.12     13.93 o 
   7   1   8      118.11      126.83      9.62 o 
 -10   2   8        3.91        3.42      2.81 o 
  -9   2   8       92.91       76.04      6.76 o 
  -8   2   8        3.87        5.87      1.92 o 
  -7   2   8      127.46      137.66      4.48 o 
  -6   2   8      533.71      511.93      7.80 o 
  -5   2   8      765.55      752.08     12.58 o 
  -4   2   8      338.55      338.19      6.59 o 
  -3   2   8      942.11      915.35     21.69 o 
  -2   2   8      193.46      209.08      4.89 o 
  -1   2   8        3.30       13.91      1.61 o 
   0   2   8      537.05      523.95     13.02 o 
   1   2   8       13.62       24.77      4.33 o 
   2   2   8       48.61       59.36      9.86 o 
   3   2   8        8.70        9.42      2.49 o 
   4   2   8       15.20       15.43      3.13 o 
   5   2   8       83.56       81.01     14.30 o 
   6   2   8      174.95      167.97      7.76 o 
   7   2   8      148.83      138.54     11.99 o 
 -10   3   8       38.72       26.28     16.35 o 
  -9   3   8       20.77       15.07      5.23 o 
  -8   3   8      191.19      169.44      6.35 o 
  -7   3   8       26.74       23.62      4.86 o 
  -6   3   8      117.98      115.81      3.81 o 
  -5   3   8      261.71      261.22      7.62 o 
  -4   3   8      124.94      108.78      2.47 o 
  -3   3   8        2.86        3.72      0.79 o 
  -2   3   8      201.27      205.32      5.07 o 
  -1   3   8       12.26       20.43      3.41 o 
   0   3   8       37.70       47.29      3.34 o 
   1   3   8       12.40       20.29      3.99 o 
   2   3   8      746.83      761.10     17.86 o 
   3   3   8       10.19       10.66      2.42 o 
   4   3   8      580.86      628.69     20.71 o 
   5   3   8      545.37      578.56     19.21 o 
   6   3   8      104.51       91.66      9.31 o 
   7   3   8       71.23       46.78     14.51 o 
 -10   4   8        8.05        5.04      8.58 o 
  -9   4   8       32.67       31.80     11.46 o 
  -8   4   8       35.19       39.43      9.16 o 
  -7   4   8       41.91       33.85      4.69 o 
  -6   4   8        3.03        3.42      2.01 o 
  -5   4   8       25.23       24.12      2.03 o 
  -4   4   8      281.54      273.60      7.07 o 
  -3   4   8       23.86       23.28      2.19 o 
  -2   4   8        2.43        1.99      0.64 o 
  -1   4   8      137.97      149.40      4.32 o 
   0   4   8      194.06      199.90      6.01 o 
   1   4   8     1762.72     1814.08     25.91 o 
   2   4   8      220.91      243.36      8.89 o 
   3   4   8     1189.74     1265.96     23.73 o 
   4   4   8        0.01        2.26      2.53 o 
   5   4   8        0.03        1.43      2.34 o 
   6   4   8       82.64       58.82     13.77 o 
   7   4   8        1.86        4.12      4.73 o 
 -10   5   8       54.96       42.81     21.71 o 
  -9   5   8       46.22       42.65     13.47 o 
  -8   5   8       78.33       92.22      5.38 o 
  -7   5   8       94.44       93.05      6.21 o 
  -6   5   8     1961.51     2049.59     40.40 o 
  -5   5   8     1280.53     1222.83     18.00 o 
  -4   5   8        7.25        8.00      1.17 o 
  -3   5   8      475.23      491.55     10.15 o 
  -2   5   8      379.00      439.36     10.45 o 
  -1   5   8      132.94      138.20      2.80 o 
   0   5   8      182.32      177.40      5.41 o 
   1   5   8      359.62      342.80     11.34 o 
   2   5   8      278.75      294.07     10.07 o 
   3   5   8        3.30        5.82      2.42 o 
   4   5   8      125.60      109.31      6.72 o 
   5   5   8        9.74       10.72      3.06 o 
   6   5   8       21.53       23.60      6.60 o 
   7   5   8       51.26       47.27     16.82 o 
 -10   6   8       11.17        7.00      5.16 o 
  -9   6   8       15.20       14.62      8.32 o 
  -8   6   8      102.39      109.64      6.59 o 
  -7   6   8      141.34      129.69      6.41 o 
  -6   6   8       41.93       43.47      5.13 o 
  -5   6   8      249.99      218.38      8.47 o 
  -4   6   8      163.28      182.49      9.35 o 
  -3   6   8      219.91      221.57      8.77 o 
  -2   6   8     1857.17     1913.53     28.69 o 
  -1   6   8      320.88      302.69      6.69 o 
   0   6   8      441.15      487.30      9.40 o 
   1   6   8       35.77       45.88      7.66 o 
   2   6   8      182.32      168.15      5.98 o 
   3   6   8       27.43       30.77      6.24 o 
   4   6   8      338.23      326.41      9.49 o 
   5   6   8       60.33       59.91      8.10 o 
   6   6   8      349.60      356.33     15.32 o 
   7   6   8        0.19        2.69      3.96 o 
 -10   7   8      273.99      257.95     17.37 o 
  -9   7   8        0.77        3.56      2.93 o 
  -8   7   8        0.61        2.05      1.91 o 
  -7   7   8        7.57       10.19      3.08 o 
  -6   7   8      241.93      249.32      9.33 o 
  -5   7   8      229.77      225.04      7.53 o 
  -4   7   8       95.08       82.25      5.11 o 
  -3   7   8      163.01      117.63      5.67 o 
  -2   7   8      135.34      131.54      3.22 o 
  -1   7   8        0.04        0.69      0.57 o 
   0   7   8      484.75      454.27     13.18 o 
   1   7   8      668.17      712.44     14.79 o 
   2   7   8      671.52      665.78     12.84 o 
   3   7   8      259.23      246.19      9.80 o 
   4   7   8      223.89      240.66      9.62 o 
   5   7   8      253.35      267.56      9.33 o 
   6   7   8       56.18       40.57     12.04 o 
   7   7   8       72.84       59.67     19.26 o 
 -10   8   8        4.35        4.98      2.50 o 
  -9   8   8       18.84       21.77      9.73 o 
  -8   8   8      286.68      286.22     17.85 o 
  -7   8   8      232.02      240.87      8.26 o 
  -6   8   8       92.17      113.76      8.44 o 
  -5   8   8        0.52        1.63      0.80 o 
  -4   8   8      194.11      191.10      8.12 o 
  -3   8   8     1148.64     1128.92     25.67 o 
  -2   8   8     1680.14     1670.65     22.37 o 
  -1   8   8      559.05      530.08     11.07 o 
   0   8   8        1.05        1.10      1.93 o 
   1   8   8     1185.39     1195.68     19.57 o 
   2   8   8       16.27       15.46      3.60 o 
   3   8   8      834.61      902.40     27.74 o 
   4   8   8     1035.82     1026.44     44.01 o 
   5   8   8       50.14       43.39     11.99 o 
   6   8   8      219.10      218.63     10.15 o 
  -9   9   8        8.67        9.08      4.40 o 
  -8   9   8       64.46       46.52     14.90 o 
  -7   9   8      178.47      144.99     10.64 o 
  -6   9   8      351.58      318.26     12.26 o 
  -5   9   8      646.67      633.10     14.46 o 
  -4   9   8      453.60      418.12     16.28 o 
  -3   9   8        0.05       -1.86      5.63 o 
  -2   9   8      103.31      104.70      3.10 o 
  -1   9   8        0.01        1.28      0.85 o 
   0   9   8      136.03      133.92      4.90 o 
   1   9   8       22.97       30.29      5.60 o 
   2   9   8        3.65        5.95      2.26 o 
   3   9   8        4.74        7.84      2.98 o 
   4   9   8      458.79      449.69     14.61 o 
   5   9   8      341.69      343.59     16.10 o 
   6   9   8      212.76      205.45     13.47 o 
  -9  10   8      148.27      182.01     14.44 o 
  -8  10   8      354.58      368.49     17.63 o 
  -7  10   8       34.74       42.18      8.93 o 
  -6  10   8       12.02       12.94      3.42 o 
  -5  10   8        1.90        6.46      2.59 o 
  -4  10   8        5.67       10.63      2.92 o 
  -3  10   8      657.61      638.04     15.33 o 
  -2  10   8      132.34      120.19      3.87 o 
  -1  10   8      829.45      813.63     16.42 o 
   0  10   8      805.11      811.56     12.63 o 
   1  10   8      148.10      137.53      5.93 o 
   2  10   8       59.05       49.70      9.85 o 
   3  10   8       62.33       52.54      9.67 o 
   4  10   8       27.86       18.58      4.70 o 
   5  10   8       14.41       12.27      4.52 o 
   6  10   8       19.79       19.76      6.85 o 
  -9  11   8        5.70        6.06      3.23 o 
  -8  11   8       12.67        8.42      4.86 o 
  -7  11   8        5.50        6.53      3.54 o 
  -6  11   8       13.37       13.53      4.42 o 
  -5  11   8      481.85      477.88     15.62 o 
  -4  11   8       51.21       52.41     10.74 o 
  -3  11   8       51.23       67.61     13.70 o 
  -2  11   8      962.87      927.59     14.32 o 
  -1  11   8     1541.38     1415.30     27.56 o 
   0  11   8     1289.63     1218.56     20.19 o 
   1  11   8        0.71        2.57      2.10 o 
   2  11   8        0.36        1.62      2.00 o 
   3  11   8        2.87        2.45      2.21 o 
   4  11   8        3.38        5.84      2.33 o 
   5  11   8       28.36       28.09      9.39 o 
   6  11   8       16.95       19.17      8.11 o 
  -9  12   8        0.65        4.94      3.00 o 
  -8  12   8        0.19        1.14      4.45 o 
  -7  12   8      161.20      159.40     12.57 o 
  -6  12   8        5.80        7.81      3.31 o 
  -5  12   8       68.79       69.06      8.14 o 
  -4  12   8       62.91       64.14      8.46 o 
  -3  12   8       80.89       67.35      8.96 o 
  -2  12   8     1418.02     1322.59     39.45 o 
  -1  12   8     2173.53     2163.90     46.23 o 
   0  12   8       26.46       16.47      3.71 o 
   1  12   8      154.50      128.67      6.51 o 
   2  12   8      513.31      516.96     16.98 o 
   3  12   8      177.22      189.11      6.54 o 
   4  12   8       13.55       19.19      5.81 o 
   5  12   8       55.55       38.71     12.91 o 
   6  12   8       22.17       13.67      6.00 o 
  -9  13   8      254.69      306.59     20.10 o 
  -8  13   8      108.77      128.49     17.99 o 
  -7  13   8       13.34       11.44      4.65 o 
  -6  13   8      168.59      175.56     12.19 o 
  -5  13   8       25.23       17.88      4.67 o 
  -4  13   8        0.08        2.77      3.70 o 
  -3  13   8      525.69      498.17     14.65 o 
  -2  13   8       80.27       46.36     11.12 o 
  -1  13   8      133.61      117.50      4.85 o 
   0  13   8      107.15      106.53      5.01 o 
   1  13   8      234.31      244.49      7.83 o 
   2  13   8      170.50      182.67      7.75 o 
   3  13   8       91.37       99.46      8.45 o 
   4  13   8      123.37      126.05     10.27 o 
   5  13   8        9.18       11.31      4.19 o 
   6  13   8       67.96       50.65     22.63 o 
  -8  14   8       63.17       79.59     26.20 o 
  -7  14   8      284.96      302.60     15.97 o 
  -6  14   8      309.63      316.85     17.20 o 
  -5  14   8       84.39       87.63      8.11 o 
  -4  14   8      696.22      726.99     27.71 o 
  -3  14   8     1168.60     1166.40     33.44 o 
  -2  14   8      188.77      171.63      8.26 o 
  -1  14   8     1892.62     1913.98     67.92 o 
   0  14   8      448.83      454.16     11.96 o 
   1  14   8        8.16       11.30      2.88 o 
   2  14   8      226.44      224.06      7.40 o 
   3  14   8      414.35      443.91     17.05 o 
   4  14   8       98.44      113.97     10.49 o 
   5  14   8       69.83       57.86     21.35 o 
  -8  15   8       25.73       21.99      7.32 o 
  -7  15   8       50.04       46.49     17.46 o 
  -6  15   8        4.86        3.16      4.23 o 
  -5  15   8       73.45       73.64      7.39 o 
  -4  15   8       96.81       92.97      9.34 o 
  -3  15   8      250.00      242.51     10.33 o 
  -2  15   8      194.56      204.87      8.13 o 
  -1  15   8      130.95      119.63      7.02 o 
   0  15   8       59.05       67.51      4.56 o 
   1  15   8        6.02        8.35      2.63 o 
   2  15   8        7.39        7.05      2.33 o 
   3  15   8      218.33      205.69     10.61 o 
   4  15   8       13.42       12.16      5.01 o 
   5  15   8      173.60      203.41     14.88 o 
  -8  16   8        4.98        9.61      6.09 o 
  -7  16   8       48.77       45.90     16.35 o 
  -6  16   8       19.49       12.19      5.38 o 
  -5  16   8       56.68       56.01      6.87 o 
  -4  16   8        8.63        7.30      3.22 o 
  -3  16   8      223.68      218.04     12.43 o 
  -2  16   8       46.17       50.58      9.78 o 
  -1  16   8     1072.87     1143.57     25.92 o 
   0  16   8       85.35       76.25      5.87 o 
   1  16   8       61.78       51.50      9.38 o 
   2  16   8       13.52       13.12      3.50 o 
   3  16   8        2.12        5.46      2.86 o 
   4  16   8       43.73       41.10     13.27 o 
   5  16   8      229.67      251.27     14.07 o 
  -8  17   8      243.06      263.21     18.58 o 
  -7  17   8       67.62       51.47     20.53 o 
  -6  17   8        4.77        4.53      3.62 o 
  -5  17   8      120.47      124.84     22.04 o 
  -4  17   8       40.20       43.84     10.21 o 
  -3  17   8       41.71       31.91      7.68 o 
  -2  17   8      267.23      251.53      9.88 o 
  -1  17   8      230.06      237.48      8.27 o 
   0  17   8       71.63       72.48      6.75 o 
   1  17   8      105.16      103.99      5.76 o 
   2  17   8        2.11        5.97      3.08 o 
   3  17   8       38.29       33.73     11.02 o 
   4  17   8       20.88       18.61      6.05 o 
  -7  18   8        3.43        5.97      4.47 o 
  -6  18   8       84.92       81.00     21.96 o 
  -5  18   8       48.46       43.57     13.16 o 
  -4  18   8       61.80       49.34     13.83 o 
  -3  18   8      258.49      268.64     14.52 o 
  -2  18   8      259.26      257.74     12.58 o 
  -1  18   8       38.04       40.71      5.13 o 
   0  18   8       54.15       48.33      9.28 o 
   1  18   8        5.05        2.61      2.49 o 
   2  18   8        0.25        2.53      2.36 o 
   3  18   8      231.42      243.59      9.86 o 
   4  18   8       48.44       42.20     14.31 o 
  -7  19   8        0.92       -1.01      5.23 o 
  -6  19   8       56.08       60.46     23.68 o 
  -5  19   8       33.25       34.75      9.37 o 
  -4  19   8        4.20        4.62      2.59 o 
  -3  19   8        1.02        3.28      3.11 o 
  -2  19   8      330.51      327.87     12.41 o 
  -1  19   8        0.87        3.96      3.54 o 
   0  19   8      101.08      105.02      6.18 o 
   1  19   8        8.30        9.19      3.20 o 
   2  19   8        3.82        3.29      2.46 o 
   3  19   8       33.05       26.70      8.89 o 
   4  19   8        4.82       10.18      4.63 o 
  -6  20   8       27.27       33.02     11.28 o 
  -5  20   8        6.84        8.28      5.67 o 
  -4  20   8       21.40       18.12      9.35 o 
  -3  20   8       44.05       47.60     13.55 o 
  -2  20   8      131.56      127.46      9.69 o 
  -1  20   8       84.56       77.73     19.26 o 
   0  20   8      129.40      140.65     14.13 o 
   1  20   8        3.73        6.98      3.03 o 
   2  20   8       32.05       36.24     13.80 o 
   3  20   8        7.44        9.13      4.80 o 
  -6  21   8       27.33       26.19      9.10 o 
  -5  21   8      232.01      250.75     23.87 o 
  -4  21   8      186.90      224.14     15.37 o 
  -3  21   8       22.36       16.37      5.08 o 
  -2  21   8        6.94        6.21      3.31 o 
  -1  21   8       12.58       13.76      4.53 o 
   0  21   8       65.16       63.85     18.94 o 
   1  21   8       35.12       28.67     11.53 o 
   2  21   8       71.32       69.85     11.26 o 
   3  21   8       51.08       35.79     15.43 o 
  -5  22   8       58.88       52.00     22.26 o 
  -4  22   8        0.14        0.40      3.73 o 
  -3  22   8      198.04      218.58     16.26 o 
  -2  22   8        3.35        2.97      2.55 o 
  -1  22   8      212.16      274.80     12.35 o 
   0  22   8      214.42      238.36     13.22 o 
   1  22   8       20.85       21.96      7.38 o 
   2  22   8       43.37       45.06     15.04 o 
  -4  23   8       53.00       51.29     25.12 o 
  -3  23   8       33.00       28.24     10.85 o 
  -2  23   8        0.88        3.34      4.45 o 
  -1  23   8       82.56       92.54     12.11 o 
   0  23   8      201.69      191.05     12.46 o 
   1  23   8       44.30       31.07     14.06 o 
  -3  24   8       54.96       41.95     19.58 o 
  -2  24   8        8.95        5.73      4.50 o 
  -1  24   8       29.12       18.84      7.52 o 
   0  24   8        3.04        6.34      3.62 o 
 -10   1   9       13.26       12.00     10.14 o 
  -9   1   9       28.18       26.36      9.05 o 
  -8   1   9       31.23       24.56      6.60 o 
  -7   1   9        1.03        2.36      1.33 o 
  -6   1   9        9.74        6.44      2.35 o 
  -5   1   9      183.40      168.97      4.41 o 
  -4   1   9      130.23      130.59      4.35 o 
  -3   1   9       36.98       33.38      2.23 o 
  -2   1   9      339.79      316.11      7.71 o 
  -1   1   9       47.62       42.01      2.88 o 
   0   1   9     1213.64     1343.99     25.24 o 
   1   1   9      871.65      937.55     18.22 o 
   2   1   9       88.59       80.78      5.79 o 
   3   1   9        2.43        3.80      2.44 o 
   4   1   9       56.83       52.40      9.22 o 
   5   1   9       15.74       15.73      4.00 o 
   6   1   9      168.75      177.41      8.68 o 
 -10   2   9      107.66      101.45      9.44 o 
  -9   2   9       28.26       19.83      8.81 o 
  -8   2   9       86.82       69.35      5.07 o 
  -7   2   9       47.43       40.22      6.14 o 
  -6   2   9       17.58       15.25      3.87 o 
  -5   2   9       91.33       76.86      2.69 o 
  -4   2   9        1.78        1.61      0.60 o 
  -3   2   9        0.27        0.28      0.83 o 
  -2   2   9       27.85       43.88      2.83 o 
  -1   2   9       25.78       21.14      3.73 o 
   0   2   9      390.28      409.35     12.80 o 
   1   2   9      246.17      270.79      9.95 o 
   2   2   9      313.63      295.26     10.14 o 
   3   2   9      205.46      202.53      8.93 o 
   4   2   9       11.11       10.99      3.81 o 
   5   2   9       49.58       39.97      9.53 o 
   6   2   9       11.68       17.77      5.33 o 
 -10   3   9       81.24       63.58     28.93 o 
  -9   3   9      319.92      314.97     12.68 o 
  -8   3   9      102.62      109.26      5.41 o 
  -7   3   9       21.63       15.89      4.07 o 
  -6   3   9      162.72      159.24      4.62 o 
  -5   3   9     1472.69     1437.31     50.60 o 
  -4   3   9      261.13      273.87      7.58 o 
  -3   3   9      313.88      274.21      7.05 o 
  -2   3   9        7.06        4.08      1.09 o 
  -1   3   9        0.02        1.52      0.53 o 
   0   3   9        7.19        8.21      1.93 o 
   1   3   9     1021.88     1037.42     18.05 o 
   2   3   9      849.11      871.91     18.29 o 
   3   3   9     1222.32     1254.05     37.82 o 
   4   3   9       26.05       33.63      6.72 o 
   5   3   9      135.27      134.34      7.97 o 
   6   3   9      259.91      265.37     12.30 o 
 -10   4   9      113.49      125.88     14.08 o 
  -9   4   9      137.56      148.92      8.35 o 
  -8   4   9       10.68        8.36      3.23 o 
  -7   4   9       45.54       40.62      6.59 o 
  -6   4   9      110.05      104.99      4.57 o 
  -5   4   9     1978.54     2012.62     41.63 o 
  -4   4   9        6.88        5.00      1.25 o 
  -3   4   9       41.83       44.18      2.56 o 
  -2   4   9      409.05      387.01      7.92 o 
  -1   4   9     1017.09      899.32     36.57 o 
   0   4   9      258.84      220.31      7.10 o 
   1   4   9       56.13       54.61      6.34 o 
   2   4   9     1835.21     1913.32     33.32 o 
   3   4   9        0.85        3.74      2.37 o 
   4   4   9        5.57        4.11      2.22 o 
   5   4   9     1103.71     1130.40     22.28 o 
   6   4   9      122.07      111.66     13.87 o 
 -10   5   9      141.21      154.13     16.26 o 
  -9   5   9      190.24      187.54     10.39 o 
  -8   5   9       80.12       81.99      8.25 o 
  -7   5   9       31.11       37.38      6.25 o 
  -6   5   9      724.27      726.93     24.33 o 
  -5   5   9      138.73      126.83      5.29 o 
  -4   5   9       84.64       92.65      5.28 o 
  -3   5   9      552.50      559.23     18.92 o 
  -2   5   9      566.00      574.14     11.72 o 
  -1   5   9      117.32       97.45      5.31 o 
   0   5   9        2.02        2.67      0.89 o 
   1   5   9      696.80      696.52     16.25 o 
   2   5   9       60.15       65.98     10.98 o 
   3   5   9       30.49       34.90      6.33 o 
   4   5   9       36.70       31.81      6.20 o 
   5   5   9      100.42       96.01     18.27 o 
   6   5   9       30.45       17.51      5.86 o 
 -10   6   9       63.25       46.45     22.53 o 
  -9   6   9       11.57       12.95      4.95 o 
  -8   6   9      195.89      195.08      8.59 o 
  -7   6   9      871.31      947.39     27.24 o 
  -6   6   9       32.05       34.82      7.44 o 
  -5   6   9      126.88      111.55      5.12 o 
  -4   6   9        3.04        3.42      2.59 o 
  -3   6   9       89.54       98.28      6.37 o 
  -2   6   9     1201.19     1208.26     24.93 o 
  -1   6   9      501.18      470.65     11.80 o 
   0   6   9      738.09      724.47     17.48 o 
   1   6   9      224.83      206.60      7.86 o 
   2   6   9        9.02        8.07      3.02 o 
   3   6   9      224.28      236.46      8.97 o 
   4   6   9        1.52        7.31      3.10 o 
   5   6   9       25.49       29.29      6.58 o 
   6   6   9       14.68       10.69      5.06 o 
 -10   7   9       97.95      102.87     12.47 o 
  -9   7   9      151.36      148.58     10.79 o 
  -8   7   9        6.22        7.44      3.53 o 
  -7   7   9      922.04      942.46     29.50 o 
  -6   7   9      388.86      369.83     12.12 o 
  -5   7   9      360.62      339.92     13.53 o 
  -4   7   9      245.01      261.73     11.62 o 
  -3   7   9      102.64       92.61      8.69 o 
  -2   7   9      103.54      108.77      3.52 o 
  -1   7   9      356.03      347.46      9.35 o 
   0   7   9      819.80      786.50     16.10 o 
   1   7   9      683.84      683.47     14.56 o 
   2   7   9      109.34      116.45      6.37 o 
   3   7   9      125.86      118.93      8.29 o 
   4   7   9        3.80        7.80      2.43 o 
   5   7   9      280.96      273.03     10.88 o 
   6   7   9       28.71       24.86     10.23 o 
  -9   8   9      227.08      231.99     14.79 o 
  -8   8   9        7.60        5.40      3.18 o 
  -7   8   9      457.91      469.49     17.25 o 
  -6   8   9      129.05      124.79      9.94 o 
  -5   8   9      147.94      135.83      6.19 o 
  -4   8   9       40.79       42.28      8.99 o 
  -3   8   9     1830.98     1835.79     43.64 o 
  -2   8   9      157.45      155.69      4.94 o 
  -1   8   9       69.45       57.93      3.28 o 
   0   8   9     1668.60     1673.74     29.88 o 
   1   8   9      291.71      271.06      9.27 o 
   2   8   9       28.92       39.41      6.36 o 
   3   8   9      149.33      147.42      7.73 o 
   4   8   9       54.74       52.51     10.70 o 
   5   8   9       25.30       27.70      7.25 o 
   6   8   9      127.18      125.76     11.41 o 
  -9   9   9       21.98       23.84     10.48 o 
  -8   9   9      130.71      154.24     11.12 o 
  -7   9   9      216.16      239.08     15.42 o 
  -6   9   9      120.21      133.72     10.93 o 
  -5   9   9      119.30      120.38     13.30 o 
  -4   9   9      619.61      646.42     16.99 o 
  -3   9   9       53.04       36.20      8.08 o 
  -2   9   9      129.11      115.44      3.89 o 
  -1   9   9      175.97      173.40      2.79 o 
   0   9   9        0.13        1.48      2.00 o 
   1   9   9        8.10        7.93      2.37 o 
   2   9   9      328.12      350.44     10.35 o 
   3   9   9      676.62      729.37     19.53 o 
   4   9   9       20.18       23.53      5.54 o 
   5   9   9        4.13        4.98      4.03 o 
   6   9   9       46.37       37.12     13.07 o 
  -9  10   9        1.65        1.50      3.60 o 
  -8  10   9      263.71      301.47     16.59 o 
  -7  10   9       69.27       68.98      7.95 o 
  -6  10   9      589.59      593.11     18.21 o 
  -5  10   9       54.58       53.90     10.24 o 
  -4  10   9      410.11      425.01     16.31 o 
  -3  10   9      190.32      174.94      9.46 o 
  -2  10   9     1193.67     1213.10     22.53 o 
  -1  10   9       33.61       34.29      1.95 o 
   0  10   9     1277.44     1375.22     24.36 o 
   1  10   9       16.81       13.99      4.04 o 
   2  10   9       14.32       11.05      2.98 o 
   3  10   9       68.44       67.73      7.62 o 
   4  10   9      222.38      192.39      9.08 o 
   5  10   9        3.41        9.15      4.49 o 
   6  10   9       26.55       20.05      9.86 o 
  -9  11   9      198.85      220.80     13.80 o 
  -8  11   9      674.42      747.11     29.80 o 
  -7  11   9       19.66       19.18      6.54 o 
  -6  11   9       49.96       56.50     10.36 o 
  -5  11   9       26.53       25.02      7.05 o 
  -4  11   9       65.53       66.38     13.32 o 
  -3  11   9      974.02     1036.97     29.81 o 
  -2  11   9      288.71      273.76      9.18 o 
  -1  11   9        0.19        1.50      1.07 o 
   0  11   9      710.19      696.38     22.84 o 
   1  11   9       42.33       51.21      8.38 o 
   2  11   9       21.29       31.97      6.81 o 
   3  11   9      162.48      179.23      7.25 o 
   4  11   9       11.10       10.97      3.73 o 
   5  11   9       25.45       15.20      6.32 o 
  -9  12   9       65.79       36.10     14.46 o 
  -8  12   9        6.88        3.27      4.20 o 
  -7  12   9        3.45        5.13      3.24 o 
  -6  12   9      322.45      345.15     17.10 o 
  -5  12   9      143.34      165.68      9.33 o 
  -4  12   9      200.96      186.57     11.58 o 
  -3  12   9       40.56       47.63     10.00 o 
  -2  12   9     1840.82     1793.84     63.59 o 
  -1  12   9      592.09      570.87     16.45 o 
   0  12   9     1535.27     1524.35     34.16 o 
   1  12   9       20.36       19.01      4.23 o 
   2  12   9      409.22      417.65     12.68 o 
   3  12   9       89.78       67.45      6.16 o 
   4  12   9       41.79       31.16     12.06 o 
   5  12   9       43.41       45.11     14.59 o 
  -8  13   9      437.31      458.00     24.30 o 
  -7  13   9       12.85       17.65      5.38 o 
  -6  13   9      118.31      121.47      8.28 o 
  -5  13   9       23.74       22.00      5.55 o 
  -4  13   9        0.19        2.56      2.42 o 
  -3  13   9      134.19      141.09      9.62 o 
  -2  13   9        0.20       -0.64      1.26 o 
  -1  13   9       78.52       73.79      5.81 o 
   0  13   9        0.93        0.73      2.95 o 
   1  13   9      164.48      155.53      5.86 o 
   2  13   9      125.46      139.93      6.53 o 
   3  13   9       59.92       56.99      6.71 o 
   4  13   9        0.07        1.90      3.22 o 
   5  13   9        0.66        4.43      3.23 o 
  -8  14   9      115.55       73.32     29.14 o 
  -7  14   9      142.41      134.80     36.34 o 
  -6  14   9      141.46      139.90     15.27 o 
  -5  14   9        1.45        4.72      3.22 o 
  -4  14   9      243.05      219.07      8.62 o 
  -3  14   9       13.38        8.41      2.87 o 
  -2  14   9       17.57       17.43      4.59 o 
  -1  14   9      141.86      147.94      8.54 o 
   0  14   9       23.46       31.64      6.81 o 
   1  14   9       47.75       51.77      6.96 o 
   2  14   9       21.00       22.12      5.13 o 
   3  14   9       13.48       22.23      6.63 o 
   4  14   9       34.20       36.49     10.65 o 
   5  14   9       33.30       18.56      8.85 o 
  -8  15   9      130.24      152.87     20.38 o 
  -7  15   9       24.96       23.71      8.57 o 
  -6  15   9        9.89       11.99      4.74 o 
  -5  15   9       70.46       60.10     15.05 o 
  -4  15   9       69.26       59.77     14.77 o 
  -3  15   9       93.28      100.71      8.42 o 
  -2  15   9        2.60        4.50      2.32 o 
  -1  15   9        0.05        2.68      2.07 o 
   0  15   9       15.12       10.28      3.26 o 
   1  15   9       37.79       26.09      6.00 o 
   2  15   9        0.73        3.58      2.45 o 
   3  15   9       10.42        9.83      3.85 o 
   4  15   9       21.77       19.07      5.81 o 
  -8  16   9        0.13       -1.29      8.07 o 
  -7  16   9       52.21       49.13     16.52 o 
  -6  16   9      181.74      185.89     15.90 o 
  -5  16   9      279.35      287.80     13.69 o 
  -4  16   9       29.92       22.17      6.35 o 
  -3  16   9      380.14      360.44     14.04 o 
  -2  16   9      241.81      258.99     10.92 o 
  -1  16   9      335.43      320.43     13.70 o 
   0  16   9       80.35       84.75      6.80 o 
   1  16   9      186.58      178.36      8.56 o 
   2  16   9        0.67        2.33      2.00 o 
   3  16   9      258.29      294.26     10.63 o 
   4  16   9      183.84      195.35     10.80 o 
  -7  17   9      369.15      408.47     21.61 o 
  -6  17   9      125.28      133.52     17.77 o 
  -5  17   9        5.05        6.39      3.23 o 
  -4  17   9       76.25       95.65      9.62 o 
  -3  17   9      122.34      129.21      9.19 o 
  -2  17   9      140.04      131.48      9.28 o 
  -1  17   9      122.38      113.68     12.06 o 
   0  17   9       79.38       83.88      7.36 o 
   1  17   9      156.95      164.28     10.77 o 
   2  17   9        4.46        4.00      3.34 o 
   3  17   9        1.28        3.88      4.22 o 
   4  17   9       14.78       20.18      9.89 o 
  -7  18   9      135.83      173.65     14.59 o 
  -6  18   9        6.66       11.34      4.87 o 
  -5  18   9       15.35       14.47      6.02 o 
  -4  18   9      191.82      218.72     10.88 o 
  -3  18   9       54.79       46.10     13.12 o 
  -2  18   9      858.24      915.85     19.43 o 
  -1  18   9      130.05      136.88     10.42 o 
   0  18   9      414.55      479.13     19.16 o 
   1  18   9       31.68       39.36     13.48 o 
   2  18   9        4.49        5.53      2.97 o 
   3  18   9        3.83        5.23      3.93 o 
  -6  19   9       36.73       35.49     14.69 o 
  -5  19   9      155.97      172.13     13.63 o 
  -4  19   9       95.25      110.45      8.73 o 
  -3  19   9        0.23        1.56      3.58 o 
  -2  19   9       25.47       17.26      5.71 o 
  -1  19   9       59.46       58.22     15.70 o 
   0  19   9       49.98       39.35     11.40 o 
   1  19   9       40.06       37.19     13.22 o 
   2  19   9       89.61       85.36     10.51 o 
   3  19   9       52.98       46.49     18.64 o 
  -6  20   9        2.25        5.37      5.68 o 
  -5  20   9        9.98       12.69      5.25 o 
  -4  20   9        9.36       11.95      6.31 o 
  -3  20   9      139.04      113.80     11.70 o 
  -2  20   9      280.99      331.29     16.59 o 
  -1  20   9       39.06       29.70      7.70 o 
   0  20   9       48.99       37.13     14.17 o 
   1  20   9       23.68       20.79     10.98 o 
   2  20   9      103.16      109.83      8.47 o 
  -5  21   9       58.64       56.60     29.39 o 
  -4  21   9        3.09        7.00      4.43 o 
  -3  21   9        0.76        1.87      2.57 o 
  -2  21   9       63.96       50.67     17.03 o 
  -1  21   9       94.14       72.27     20.08 o 
   0  21   9      132.28      134.48     10.20 o 
   1  21   9        0.28        4.03      3.88 o 
   2  21   9        0.35        4.10      4.01 o 
  -4  22   9       11.78       10.72      5.58 o 
  -3  22   9      161.15      162.26     10.85 o 
  -2  22   9        0.16        4.57      3.92 o 
  -1  22   9      257.20      288.84     14.81 o 
   0  22   9       54.74       45.38     18.17 o 
   1  22   9       57.94       51.61     21.73 o 
  -3  23   9      288.62      313.84     20.31 o 
  -2  23   9       17.46       19.88      7.49 o 
  -1  23   9       50.88       40.48     17.67 o 
   0  23   9       19.60       18.77     10.38 o 
 -10   0  10        2.87        5.74      6.84 o 
  -9   0  10      122.12      138.76     16.12 o 
  -8   0  10      213.84      237.92     14.36 o 
  -7   0  10      216.59      217.76     11.89 o 
  -6   0  10      363.40      398.09     17.90 o 
  -5   0  10     3434.44     3738.98     97.54 o 
  -4   0  10     1717.01     1567.99     80.63 o 
  -3   0  10     2120.06     2037.31     37.55 o 
  -2   0  10      430.90      429.90     20.88 o 
  -1   0  10      897.71      936.46     26.08 o 
   0   0  10     3323.41     3457.14    149.35 o 
   1   0  10     1286.62     1365.06     38.16 o 
   2   0  10      332.15      335.80     16.75 o 
   3   0  10      604.11      567.03     27.42 o 
   4   0  10       45.66       40.25     11.28 o 
   5   0  10        0.04        4.47      3.95 o 
   6   0  10      165.02      149.37     13.92 o 
 -10   1  10       10.24        7.42     10.90 o 
  -9   1  10      245.79      279.21     13.64 o 
  -8   1  10      407.32      423.94     13.03 o 
  -7   1  10       12.06        9.56      2.86 o 
  -6   1  10      281.40      248.51      7.53 o 
  -5   1  10      669.60      681.78     19.05 o 
  -4   1  10      151.39      134.86      3.17 o 
  -3   1  10       72.55       54.40      2.48 o 
  -2   1  10      105.12      117.56      3.45 o 
  -1   1  10        5.03        2.13      1.14 o 
   0   1  10       18.82       26.08      5.65 o 
   1   1  10      274.01      264.47      9.07 o 
   2   1  10       43.21       43.77      6.72 o 
   3   1  10     1108.15     1124.72     24.88 o 
   4   1  10      217.07      217.07      9.45 o 
   5   1  10        2.35        3.79      2.92 o 
   6   1  10       54.71       40.20     11.21 o 
 -10   2  10       13.83       12.53     14.67 o 
  -9   2  10      141.88      175.38      9.85 o 
  -8   2  10      162.84      170.26      9.59 o 
  -7   2  10       96.54       97.95      8.00 o 
  -6   2  10      939.70      947.12     30.64 o 
  -5   2  10     1897.65     1921.66     32.07 o 
  -4   2  10      811.29      791.96     10.87 o 
  -3   2  10      152.16      150.95      3.20 o 
  -2   2  10       38.16       36.72      2.58 o 
  -1   2  10        0.18        1.67      1.30 o 
   0   2  10       90.68       92.51      7.00 o 
   1   2  10      921.46      897.00     20.70 o 
   2   2  10       48.10       43.05      6.72 o 
   3   2  10      417.41      413.60     14.07 o 
   4   2  10        4.77        5.22      3.13 o 
   5   2  10      269.42      286.64     10.26 o 
   6   2  10       23.84       17.69      6.48 o 
 -10   3  10        1.47        2.39      2.36 o 
  -9   3  10        7.62        7.07      2.67 o 
  -8   3  10      126.71      124.85      8.30 o 
  -7   3  10      220.62      226.17      7.78 o 
  -6   3  10      121.19      104.65      5.57 o 
  -5   3  10     1154.79     1145.33     20.61 o 
  -4   3  10        0.05        0.63      0.69 o 
  -3   3  10     2047.51     2087.44     48.22 o 
  -2   3  10       48.99       48.20      2.77 o 
  -1   3  10       18.74       16.88      3.46 o 
   0   3  10      272.07      279.52      9.35 o 
   1   3  10       68.14       62.25      5.41 o 
   2   3  10      447.91      495.65     16.77 o 
   3   3  10     1047.16     1143.96     28.49 o 
   4   3  10       56.71       51.57     11.53 o 
   5   3  10        5.32        5.98      3.32 o 
   6   3  10       31.99       23.68      8.77 o 
 -10   4  10       13.59        3.77      6.84 o 
  -9   4  10      111.10      139.51     10.19 o 
  -8   4  10      288.75      297.09     12.84 o 
  -7   4  10      161.99      155.10     11.30 o 
  -6   4  10      210.41      178.43      8.29 o 
  -5   4  10      670.81      678.03     17.81 o 
  -4   4  10     1546.72     1481.83     24.45 o 
  -3   4  10       33.53       44.22      3.94 o 
  -2   4  10       19.77       20.88      3.25 o 
  -1   4  10      225.58      218.64      7.14 o 
   0   4  10        2.08        3.24      1.70 o 
   1   4  10      469.27      485.80     13.57 o 
   2   4  10      780.15      830.24     25.66 o 
   3   4  10       11.88        9.50      2.84 o 
   4   4  10      218.33      237.21     12.83 o 
   5   4  10        2.41        3.48      2.63 o 
   6   4  10       33.25       22.40     10.38 o 
  -9   5  10        5.02        3.46      2.89 o 
  -8   5  10        0.42        3.04      2.50 o 
  -7   5  10       33.23       30.37      7.42 o 
  -6   5  10      618.45      590.35     22.95 o 
  -5   5  10        7.52        7.66      2.99 o 
  -4   5  10      463.39      458.83     15.95 o 
  -3   5  10       29.61       28.61      3.17 o 
  -2   5  10       46.44       32.56      3.34 o 
  -1   5  10      143.25      136.22      3.64 o 
   0   5  10       85.66       95.10      8.59 o 
   1   5  10     2085.47     2253.79     48.46 o 
   2   5  10      209.00      217.08      8.34 o 
   3   5  10      146.65      144.74      8.80 o 
   4   5  10      348.94      339.26     11.06 o 
   5   5  10       85.12       86.17      8.33 o 
   6   5  10       50.65       41.29     15.44 o 
  -9   6  10      125.40      116.73     10.47 o 
  -8   6  10       35.79       40.28     12.26 o 
  -7   6  10      760.04      736.37     27.94 o 
  -6   6  10       75.72       58.58     13.22 o 
  -5   6  10       13.60       13.89      4.73 o 
  -4   6  10      457.34      492.82     15.73 o 
  -3   6  10       66.09       57.26      3.34 o 
  -2   6  10        7.00        4.39      1.55 o 
  -1   6  10       30.76       33.55      2.84 o 
   0   6  10     1094.32     1094.19     31.70 o 
   1   6  10      267.43      256.57     11.23 o 
   2   6  10      138.97      139.38      8.39 o 
   3   6  10      527.08      512.94     15.18 o 
   4   6  10       99.55       85.20      9.77 o 
   5   6  10       47.18       40.33     10.52 o 
  -9   7  10       41.55       27.22     14.90 o 
  -8   7  10      175.52      195.24     10.75 o 
  -7   7  10      846.74      921.83     33.82 o 
  -6   7  10      526.46      577.67     17.87 o 
  -5   7  10      171.94      162.44      9.86 o 
  -4   7  10      885.65      943.58     24.79 o 
  -3   7  10       13.77       16.95      4.84 o 
  -2   7  10      897.48      907.56     23.45 o 
  -1   7  10      663.42      706.91     22.26 o 
   0   7  10        0.93        2.19      1.75 o 
   1   7  10     1084.55     1088.37     25.33 o 
   2   7  10      453.02      467.73     12.50 o 
   3   7  10       60.60       60.38     10.84 o 
   4   7  10      330.74      367.08     12.94 o 
   5   7  10      118.32      120.86     11.61 o 
  -9   8  10        1.87        4.31      4.11 o 
  -8   8  10        0.10        3.10      2.89 o 
  -7   8  10      196.91      182.63      9.55 o 
  -6   8  10       85.43       84.98     16.15 o 
  -5   8  10      325.08      310.59     11.65 o 
  -4   8  10      726.27      719.29     22.43 o 
  -3   8  10        2.80        5.41      2.44 o 
  -2   8  10      688.23      659.52     15.80 o 
  -1   8  10     1083.50     1090.77     25.46 o 
   0   8  10        2.65        2.46      2.09 o 
   1   8  10      402.46      377.09     10.57 o 
   2   8  10      175.15      168.37      8.61 o 
   3   8  10       36.63       37.63      8.37 o 
   4   8  10       66.39       47.04     10.51 o 
   5   8  10       46.67       47.41     15.13 o 
  -9   9  10      178.59      186.81     12.15 o 
  -8   9  10       92.00       87.01     27.33 o 
  -7   9  10      574.45      580.43     16.89 o 
  -6   9  10       57.91       68.63     12.99 o 
  -5   9  10       64.57       58.90     12.54 o 
  -4   9  10        0.41        2.15      4.09 o 
  -3   9  10      637.62      670.98     21.25 o 
  -2   9  10        7.43        5.08      1.61 o 
  -1   9  10      103.55       99.02      8.57 o 
   0   9  10      273.21      255.26      9.28 o 
   1   9  10      211.34      206.68      8.29 o 
   2   9  10      120.56      100.50      6.52 o 
   3   9  10      132.22      141.52      9.08 o 
   4   9  10      184.17      190.03     10.47 o 
   5   9  10      322.05      299.33     13.89 o 
  -9  10  10        8.10        7.89      4.50 o 
  -8  10  10       20.21       23.46      8.30 o 
  -7  10  10       46.93       45.26     11.27 o 
  -6  10  10       62.85       60.97     13.48 o 
  -5  10  10       41.05       48.86     12.56 o 
  -4  10  10      104.47       85.88      7.04 o 
  -3  10  10       26.57       26.34      6.79 o 
  -2  10  10      992.61      992.85     24.98 o 
  -1  10  10       78.05       81.63      8.21 o 
   0  10  10      423.51      416.55      9.49 o 
   1  10  10       66.40       67.64      6.10 o 
   2  10  10       60.68       42.53     10.94 o 
   3  10  10       87.12       83.91     10.24 o 
   4  10  10       12.05        8.36      3.92 o 
   5  10  10      303.89      304.53     13.54 o 
  -9  11  10       17.99       22.59      9.70 o 
  -8  11  10      186.81      191.26     17.69 o 
  -7  11  10        1.70        5.09      2.69 o 
  -6  11  10        3.62        7.71      3.22 o 
  -5  11  10       93.67       80.63      9.49 o 
  -4  11  10      369.18      334.05     14.65 o 
  -3  11  10       27.40       26.99      6.05 o 
  -2  11  10      402.57      358.71     17.52 o 
  -1  11  10        3.05        2.76      2.64 o 
   0  11  10        3.42        4.36      2.45 o 
   1  11  10       25.20       23.73      4.75 o 
   2  11  10        7.06        6.95      2.19 o 
   3  11  10       36.78       34.34      8.96 o 
   4  11  10       75.61       65.15     16.30 o 
   5  11  10       18.67       18.96      6.53 o 
  -8  12  10      130.11      133.66     18.60 o 
  -7  12  10       65.85       62.15     19.13 o 
  -6  12  10       21.77       16.53      5.92 o 
  -5  12  10       66.90       64.60     12.73 o 
  -4  12  10      629.91      610.36     24.19 o 
  -3  12  10       15.62       19.73      5.10 o 
  -2  12  10      185.83      161.54      9.34 o 
  -1  12  10      104.16      106.26      6.97 o 
   0  12  10      844.85      817.79     21.30 o 
   1  12  10        5.78        7.68      3.00 o 
   2  12  10        6.59        4.99      2.49 o 
   3  12  10       16.70       12.78      4.78 o 
   4  12  10        0.03        1.44      2.18 o 
   5  12  10       76.47       56.38     24.98 o 
  -8  13  10      302.27      359.11     18.54 o 
  -7  13  10        4.00        4.99      5.65 o 
  -6  13  10      163.01      177.88     10.63 o 
  -5  13  10      265.62      278.66     15.51 o 
  -4  13  10       13.03       11.52      3.62 o 
  -3  13  10       14.71       22.72      6.02 o 
  -2  13  10      611.99      601.43     20.82 o 
  -1  13  10        5.21        6.75      2.31 o 
   0  13  10      161.03      142.66      9.54 o 
   1  13  10        4.62        6.55      3.18 o 
   2  13  10       58.79       67.59      7.29 o 
   3  13  10       49.38       56.30      9.13 o 
   4  13  10       69.94       43.15     15.69 o 
  -8  14  10       35.16       41.44     15.58 o 
  -7  14  10      128.58      108.84     35.50 o 
  -6  14  10      544.35      624.60     35.68 o 
  -5  14  10        2.55        5.83      4.21 o 
  -4  14  10      187.37      152.82      8.44 o 
  -3  14  10      217.23      183.19     16.31 o 
  -2  14  10        7.12        5.14      3.19 o 
  -1  14  10        8.60        7.65      2.98 o 
   0  14  10      168.14      180.88      8.08 o 
   1  14  10       82.74       87.42     18.23 o 
   2  14  10       53.19       59.81     14.51 o 
   3  14  10       25.21       24.29      9.03 o 
   4  14  10       86.05       85.61     11.26 o 
  -8  15  10      349.52      373.13     23.13 o 
  -7  15  10      330.41      375.85     21.34 o 
  -6  15  10      210.93      215.57     15.53 o 
  -5  15  10        2.18        4.82      2.11 o 
  -4  15  10       33.46       32.01      8.43 o 
  -3  15  10      111.00      115.05     12.76 o 
  -2  15  10      516.93      535.02     19.18 o 
  -1  15  10      427.52      394.40     16.91 o 
   0  15  10      297.40      302.97     13.08 o 
   1  15  10        0.03        1.34      2.83 o 
   2  15  10       89.13       91.94      8.14 o 
   3  15  10      196.48      222.47     15.38 o 
   4  15  10      123.75      131.54     13.13 o 
  -7  16  10      135.67      152.71     14.00 o 
  -6  16  10        0.11        3.89      3.47 o 
  -5  16  10        4.23        5.54      2.97 o 
  -4  16  10      154.75      160.60      9.61 o 
  -3  16  10      104.74      100.57      8.78 o 
  -2  16  10       40.76       35.50      9.18 o 
  -1  16  10      634.22      628.36     18.44 o 
   0  16  10       83.07       85.62     18.91 o 
   1  16  10       17.48       14.44      4.84 o 
   2  16  10       29.49       28.55     11.54 o 
   3  16  10        0.14       -2.01      4.28 o 
  -7  17  10        0.39        2.63      4.08 o 
  -6  17  10        0.42        2.16      4.97 o 
  -5  17  10       51.23       52.42      6.95 o 
  -4  17  10       64.37       57.64     17.64 o 
  -3  17  10       57.45       53.38     16.06 o 
  -2  17  10      330.26      351.21     13.07 o 
  -1  17  10      381.88      382.83     15.31 o 
   0  17  10       28.50       28.00      7.66 o 
   1  17  10       62.07       54.82      8.09 o 
   2  17  10      237.42      266.99     14.51 o 
   3  17  10        0.70        4.76      3.38 o 
  -6  18  10       30.06       25.12      8.93 o 
  -5  18  10       11.71       19.34      7.82 o 
  -4  18  10       25.69       17.31      6.71 o 
  -3  18  10       12.37       14.12      5.39 o 
  -2  18  10      119.27      127.87     15.47 o 
  -1  18  10       44.95       45.83     14.55 o 
   0  18  10        8.27        8.77      4.19 o 
   1  18  10        3.68        2.64      3.58 o 
   2  18  10      226.31      233.90     13.42 o 
  -6  19  10       48.07       43.76     21.36 o 
  -5  19  10       16.73       15.43      8.03 o 
  -4  19  10        4.92        3.98      2.52 o 
  -3  19  10       42.89       37.45     13.66 o 
  -2  19  10      144.62      169.79      9.19 o 
  -1  19  10      219.67      236.15     11.05 o 
   0  19  10       13.04        9.92      4.14 o 
   1  19  10        0.38        4.89      5.55 o 
   2  19  10        2.38        2.60      5.62 o 
  -5  20  10       15.35       13.81      9.47 o 
  -4  20  10        5.84        6.79      4.36 o 
  -3  20  10        5.69        2.55      3.49 o 
  -2  20  10       79.51       63.09     21.79 o 
  -1  20  10        4.50        3.37      3.53 o 
   0  20  10        4.87        3.64      3.93 o 
   1  20  10      231.91      279.23     18.97 o 
  -4  21  10       52.47       37.48     15.56 o 
  -3  21  10       48.85       42.13     17.39 o 
  -2  21  10        3.10        6.02      3.85 o 
  -1  21  10       27.19       23.84      7.76 o 
   0  21  10        1.79        4.83      3.68 o 
   1  21  10       11.07       12.92      7.08 o 
  -3  22  10      279.46      290.35     16.16 o 
  -2  22  10       11.39        8.96      4.72 o 
  -1  22  10       93.04       81.59     13.87 o 
  -9   1  11       45.54       42.40     18.07 o 
  -8   1  11        0.52        1.28      3.49 o 
  -7   1  11       18.31       18.25      6.74 o 
  -6   1  11        8.30        3.97      2.25 o 
  -5   1  11       31.56       28.64      7.50 o 
  -4   1  11     1838.22     1873.20     40.11 o 
  -3   1  11      287.49      264.09      8.16 o 
  -2   1  11     1373.31     1372.63     58.70 o 
  -1   1  11      962.79      994.96     18.59 o 
   0   1  11      119.59      119.03      5.60 o 
   1   1  11      179.98      162.61      7.88 o 
   2   1  11      518.39      520.97     13.70 o 
   3   1  11       89.97       96.30      8.25 o 
   4   1  11      184.67      176.96      8.39 o 
   5   1  11        3.76        7.08      2.79 o 
  -9   2  11      233.14      248.04     18.85 o 
  -8   2  11      401.53      446.95     19.54 o 
  -7   2  11      397.34      367.38     19.29 o 
  -6   2  11     1387.49     1397.10     39.96 o 
  -5   2  11     1234.30     1189.06     38.67 o 
  -4   2  11     1801.89     1780.06     48.67 o 
  -3   2  11      175.05      169.49      6.68 o 
  -2   2  11      355.49      331.27     10.31 o 
  -1   2  11       27.03       15.64      4.16 o 
   0   2  11        8.79        7.07      2.68 o 
   1   2  11       90.33       80.79      6.10 o 
   2   2  11      448.10      466.35     13.81 o 
   3   2  11      198.83      198.02      8.04 o 
   4   2  11      102.31       98.57     17.16 o 
   5   2  11      112.74      102.94      7.58 o 
  -9   3  11        7.22        5.72      4.68 o 
  -8   3  11       43.05       56.93     14.91 o 
  -7   3  11     1221.99     1251.82     45.77 o 
  -6   3  11      277.58      288.55     11.64 o 
  -5   3  11        5.96       10.38      3.42 o 
  -4   3  11       30.06       24.07      2.93 o 
  -3   3  11      160.24      165.55      6.60 o 
  -2   3  11        8.47       12.90      3.30 o 
  -1   3  11        4.21       13.05      3.03 o 
   0   3  11       94.28       83.69      5.01 o 
   1   3  11       15.51       16.49      3.35 o 
   2   3  11       78.42       65.37      9.52 o 
   3   3  11      291.61      301.38     10.61 o 
   4   3  11      141.44      136.20      7.51 o 
   5   3  11      142.28      165.04     10.07 o 
  -9   4  11       24.25       16.68     10.08 o 
  -8   4  11       49.83       54.42     13.22 o 
  -7   4  11        4.77        7.90      3.61 o 
  -6   4  11      100.15       84.27     14.27 o 
  -5   4  11      220.73      207.85      9.18 o 
  -4   4  11      980.96     1014.21     29.06 o 
  -3   4  11     2622.17     2623.18     64.18 o 
  -2   4  11     1257.27     1294.19     22.81 o 
  -1   4  11      134.31      140.57      5.46 o 
   0   4  11     1076.51     1056.56     25.49 o 
   1   4  11      668.75      688.03     21.45 o 
   2   4  11      476.56      511.06     15.44 o 
   3   4  11       34.15       34.92      6.46 o 
   4   4  11      139.00      141.50      8.25 o 
   5   4  11       44.06       37.63     10.12 o 
  -9   5  11        9.64       11.17      5.01 o 
  -8   5  11      140.32      153.57     10.30 o 
  -7   5  11      184.82      183.72      7.90 o 
  -6   5  11       78.83       78.10      8.75 o 
  -5   5  11       38.61       36.91     10.02 o 
  -4   5  11      224.54      211.81     11.67 o 
  -3   5  11      114.63      104.63      5.24 o 
  -2   5  11        4.90        4.53      1.86 o 
  -1   5  11        4.72        8.98      2.22 o 
   0   5  11        6.09        8.83      2.45 o 
   1   5  11       89.22       78.86      6.21 o 
   2   5  11      172.22      168.41      8.57 o 
   3   5  11       58.70       44.51     11.04 o 
   4   5  11       97.97       95.08      8.01 o 
   5   5  11      270.07      271.44     12.19 o 
  -9   6  11       18.49       15.76      7.16 o 
  -8   6  11       18.48       11.91      4.17 o 
  -7   6  11       10.22       17.61      5.22 o 
  -6   6  11       23.89       23.59      7.28 o 
  -5   6  11        0.02        2.60      2.86 o 
  -4   6  11      473.43      527.09     17.84 o 
  -3   6  11       26.42       26.78      4.29 o 
  -2   6  11      412.56      427.80     13.45 o 
  -1   6  11       79.93       70.07      3.80 o 
   0   6  11        0.06        2.34      1.74 o 
   1   6  11       86.75       82.57      5.72 o 
   2   6  11       26.80       30.95      6.32 o 
   3   6  11        5.10       10.47      2.84 o 
   4   6  11        8.31       10.63      3.68 o 
   5   6  11        3.97        4.40      4.33 o 
  -9   7  11        8.44       10.43      9.52 o 
  -8   7  11        0.00        1.73      2.62 o 
  -7   7  11       53.94       46.95     10.51 o 
  -6   7  11       42.61       35.75      9.44 o 
  -5   7  11      198.92      168.97      8.64 o 
  -4   7  11       19.69       18.66      5.98 o 
  -3   7  11      708.51      717.63     24.95 o 
  -2   7  11       56.51       56.84      8.76 o 
  -1   7  11      879.31      839.30     22.52 o 
   0   7  11      852.42      847.62     25.81 o 
   1   7  11      359.94      344.00      8.22 o 
   2   7  11       40.59       42.22      9.21 o 
   3   7  11       82.09       93.27      7.62 o 
   4   7  11      556.28      545.61     15.77 o 
   5   7  11       34.41       25.95      8.68 o 
  -9   8  11        9.33        3.92      6.46 o 
  -8   8  11      168.86      202.67      9.20 o 
  -7   8  11        0.09        1.85      2.55 o 
  -6   8  11        0.04        2.33      3.16 o 
  -5   8  11       13.12        7.14      3.35 o 
  -4   8  11       45.01       46.51     11.44 o 
  -3   8  11      835.70      814.00     31.11 o 
  -2   8  11      888.88      867.76     28.18 o 
  -1   8  11      200.82      189.50      8.37 o 
   0   8  11      227.72      210.51      7.25 o 
   1   8  11       72.16       65.53      6.60 o 
   2   8  11       44.68       40.83      8.63 o 
   3   8  11        1.89        3.79      2.10 o 
   4   8  11       70.87       67.09      9.65 o 
   5   8  11       41.96       31.98     10.62 o 
  -9   9  11        2.77        3.71      3.01 o 
  -8   9  11       19.46       14.70      6.30 o 
  -7   9  11      491.38      585.62     19.85 o 
  -6   9  11      210.45      224.63     11.89 o 
  -5   9  11       45.25       35.00      9.57 o 
  -4   9  11       95.56       81.31      8.71 o 
  -3   9  11      324.56      338.13     12.64 o 
  -2   9  11       67.84       87.13     17.14 o 
  -1   9  11        9.81       10.22      3.06 o 
   0   9  11       46.91       45.65      8.29 o 
   1   9  11       43.85       42.34      4.96 o 
   2   9  11       82.29       70.94      6.40 o 
   3   9  11      474.81      489.92     15.29 o 
   4   9  11       87.88       83.28      9.34 o 
  -8  10  11       80.36       78.19     26.83 o 
  -7  10  11        0.38        3.17      3.13 o 
  -6  10  11      122.25      107.19     11.86 o 
  -5  10  11      631.49      566.57     19.97 o 
  -4  10  11        0.26        3.57      3.99 o 
  -3  10  11       25.99       12.41      4.55 o 
  -2  10  11       58.16       73.92     15.84 o 
  -1  10  11        2.57        4.95      3.16 o 
   0  10  11      415.02      361.40     11.94 o 
   1  10  11      452.81      473.80     17.73 o 
   2  10  11       82.36       82.46      8.17 o 
   3  10  11       86.36       85.24      7.38 o 
   4  10  11       91.14       86.94      7.83 o 
  -8  11  11       78.37       68.02     21.03 o 
  -7  11  11      191.20      202.43     15.98 o 
  -6  11  11      201.72      233.93     13.40 o 
  -5  11  11      757.61      779.59     29.22 o 
  -4  11  11      890.33      857.85     26.59 o 
  -3  11  11      133.76      148.88     10.15 o 
  -2  11  11      708.53      722.47     25.52 o 
  -1  11  11      860.41      879.25     21.50 o 
   0  11  11      363.78      375.39     13.11 o 
   1  11  11       57.67       66.99      8.90 o 
   2  11  11        1.17        2.10      2.97 o 
   3  11  11      271.61      296.58     10.36 o 
   4  11  11      430.19      446.72     16.66 o 
  -8  12  11        2.90        5.66      5.07 o 
  -7  12  11        0.00        2.54      5.50 o 
  -6  12  11       13.66       16.76      6.03 o 
  -5  12  11       13.09       23.47      6.35 o 
  -4  12  11      113.98       99.80     20.46 o 
  -3  12  11        9.03        6.00      3.65 o 
  -2  12  11      721.09      661.49     21.95 o 
  -1  12  11       34.78       38.26      8.97 o 
   0  12  11      617.81      602.81     21.10 o 
   1  12  11       24.32       14.45      4.42 o 
   2  12  11        0.03        3.18      2.29 o 
   3  12  11       15.03        9.85      5.14 o 
   4  12  11       37.15       29.50      9.92 o 
  -8  13  11       97.47       72.62     25.80 o 
  -7  13  11        0.79        0.62      4.05 o 
  -6  13  11        1.55        5.12      2.41 o 
  -5  13  11      142.93      154.96      9.69 o 
  -4  13  11        0.73        1.91      3.53 o 
  -3  13  11      127.41      116.14     11.18 o 
  -2  13  11      153.28      125.61     11.55 o 
  -1  13  11        1.29        4.27      3.18 o 
   0  13  11       23.01       21.88      6.48 o 
   1  13  11      117.27      110.55     10.33 o 
   2  13  11       42.82       33.93      9.72 o 
   3  13  11      120.82      158.33     12.06 o 
  -7  14  11        6.83       10.97      4.29 o 
  -6  14  11        8.30        4.65      3.25 o 
  -5  14  11      129.09      123.95     12.13 o 
  -4  14  11        6.61        9.82      3.34 o 
  -3  14  11      156.70      156.57      9.59 o 
  -2  14  11       29.93       29.82     10.16 o 
  -1  14  11       39.55       50.11     10.89 o 
   0  14  11        0.15        3.64      2.00 o 
   1  14  11       24.57       21.37      5.97 o 
   2  14  11        5.90        4.62      2.61 o 
   3  14  11       12.21        7.75      3.64 o 
  -7  15  11       66.81       61.82     21.31 o 
  -6  15  11       42.83       35.72     15.66 o 
  -5  15  11       35.42       37.82     14.00 o 
  -4  15  11       30.94       23.29      7.71 o 
  -3  15  11       26.81       27.06      8.35 o 
  -2  15  11       72.72       89.30     13.53 o 
  -1  15  11      339.18      361.11     12.46 o 
   0  15  11      162.44      181.72     11.95 o 
   1  15  11       73.29       60.66     15.46 o 
   2  15  11        7.46        6.49      3.58 o 
   3  15  11        1.89        3.04      3.28 o 
  -7  16  11        3.79        8.55      6.46 o 
  -6  16  11        1.86        2.78      3.24 o 
  -5  16  11        1.37        7.86      3.10 o 
  -4  16  11        6.18        5.46      3.26 o 
  -3  16  11        9.62        9.51      3.75 o 
  -2  16  11        0.01        4.80      2.95 o 
  -1  16  11       30.75       20.40      6.09 o 
   0  16  11      106.94      122.91     13.73 o 
   1  16  11       33.48       29.34     11.27 o 
   2  16  11      350.36      394.22     18.10 o 
  -6  17  11      328.90      353.73     21.69 o 
  -5  17  11       60.55       42.12     16.55 o 
  -4  17  11       23.11       18.06     11.65 o 
  -3  17  11       44.39       36.77     11.70 o 
  -2  17  11        6.81       10.71      3.97 o 
  -1  17  11      309.52      335.78     15.66 o 
   0  17  11       21.50       18.45      8.16 o 
   1  17  11       16.46       13.26      7.76 o 
   2  17  11        0.03       -0.48      5.04 o 
  -6  18  11       42.43       37.39     18.96 o 
  -5  18  11        3.08        2.78      5.25 o 
  -4  18  11      118.98      132.27     12.91 o 
  -3  18  11       27.22       39.96     15.71 o 
  -2  18  11       31.36       38.19     11.63 o 
  -1  18  11       14.01       14.45      6.38 o 
   0  18  11        2.71        0.09      4.65 o 
   1  18  11       80.36       67.56     24.55 o 
  -5  19  11        0.27        4.59      3.90 o 
  -4  19  11       19.98       13.40      6.30 o 
  -3  19  11        0.01        3.48      2.97 o 
  -2  19  11       24.37       25.66      7.29 o 
  -1  19  11       35.08       30.11     13.64 o 
   0  19  11        0.03        5.43      4.68 o 
   1  19  11       93.52       73.71     29.85 o 
  -4  20  11      155.37      179.95     14.80 o 
  -3  20  11       41.85       36.19     16.28 o 
  -2  20  11       52.86       45.56     17.92 o 
  -1  20  11       49.75       33.37     13.78 o 
   0  20  11        4.33        8.53      4.68 o 
  -3  21  11       32.20       19.88     10.71 o 
  -2  21  11       31.92       24.60      9.70 o 
  -9   0  12       13.40       20.18     20.41 o 
  -8   0  12      202.54      223.42     24.99 o 
  -7   0  12       49.86       56.65     31.83 o 
  -6   0  12      135.46      109.83     44.59 o 
  -5   0  12      105.32       84.21      5.11 o 
  -4   0  12      217.69      207.51      9.97 o 
  -3   0  12        5.16        6.49      3.80 o 
  -2   0  12     3983.28     3593.47    209.97 o 
  -1   0  12     1224.54     1247.58     51.65 o 
   0   0  12      155.68      162.41     10.98 o 
   1   0  12     1181.04     1239.99     42.98 o 
   2   0  12     1273.39     1381.19     27.45 o 
   3   0  12        8.98       12.76      4.99 o 
   4   0  12       31.94       24.19     10.70 o 
  -9   1  12       24.56       24.50     11.97 o 
  -8   1  12       92.28       72.54     32.09 o 
  -7   1  12       46.97       57.82     19.25 o 
  -6   1  12        5.43        7.58      3.94 o 
  -5   1  12       52.80       57.34      4.69 o 
  -4   1  12      436.51      417.77     11.19 o 
  -3   1  12       31.72       29.46      4.38 o 
  -2   1  12      316.88      316.63      8.93 o 
  -1   1  12      122.33       95.00      7.60 o 
   0   1  12      200.97      177.25      6.60 o 
   1   1  12       31.55       36.76      7.25 o 
   2   1  12       92.41       88.43     16.28 o 
   3   1  12        0.91        4.65      2.94 o 
   4   1  12       11.77        9.68      2.85 o 
  -9   2  12        0.73        0.17      5.33 o 
  -8   2  12      236.12      289.81     19.90 o 
  -7   2  12      311.13      334.25     18.07 o 
  -6   2  12        0.00        1.92      2.41 o 
  -5   2  12      566.73      550.80     16.47 o 
  -4   2  12      328.32      327.04      9.95 o 
  -3   2  12      180.96      189.11      6.47 o 
  -2   2  12      144.40      121.21      4.67 o 
  -1   2  12       85.48       70.66      4.38 o 
   0   2  12       10.99       13.68      3.09 o 
   1   2  12       12.09       12.40      3.03 o 
   2   2  12       41.33       42.39      8.22 o 
   3   2  12       77.30       77.17     15.64 o 
   4   2  12      164.73      166.06     12.29 o 
  -9   3  12        0.07        3.65      4.30 o 
  -8   3  12        9.00       10.56      6.76 o 
  -7   3  12       64.42       52.51     19.40 o 
  -6   3  12       66.98       64.20      5.72 o 
  -5   3  12       32.80       26.14      7.36 o 
  -4   3  12       46.52       45.58     11.57 o 
  -3   3  12       31.95       32.04      5.45 o 
  -2   3  12      124.91      123.42      5.45 o 
  -1   3  12      160.29      146.42      5.35 o 
   0   3  12     1116.71     1128.34     27.26 o 
   1   3  12     1265.00     1325.06     33.77 o 
   2   3  12       20.55       21.30      4.79 o 
   3   3  12      328.97      357.62     12.66 o 
   4   3  12      381.95      366.86     15.42 o 
  -9   4  12       39.82       37.81     20.64 o 
  -8   4  12        3.13        3.98      3.85 o 
  -7   4  12        3.96        2.47      4.45 o 
  -6   4  12      106.95      111.80     11.28 o 
  -5   4  12      169.08      158.06      7.77 o 
  -4   4  12       87.99       91.55      7.74 o 
  -3   4  12        4.40        5.15      2.29 o 
  -2   4  12      307.35      301.58      9.76 o 
  -1   4  12       13.66       13.29      3.45 o 
   0   4  12      713.11      724.20     22.90 o 
   1   4  12        0.06        2.91      2.16 o 
   2   4  12      540.67      545.10     13.62 o 
   3   4  12      311.69      323.27     12.85 o 
   4   4  12        0.53        2.09      2.88 o 
  -9   5  12        0.11        1.36      3.78 o 
  -8   5  12       53.38       51.49     19.13 o 
  -7   5  12       12.53       14.49      6.79 o 
  -6   5  12       73.84       75.31     15.05 o 
  -5   5  12        9.19       13.13      4.95 o 
  -4   5  12       17.78       13.52      3.86 o 
  -3   5  12      441.41      447.91     18.57 o 
  -2   5  12      272.00      264.89      9.25 o 
  -1   5  12       51.78       59.98     12.12 o 
   0   5  12       55.60       66.30      5.65 o 
   1   5  12      244.56      230.36     11.60 o 
   2   5  12       67.18       60.30     12.09 o 
   3   5  12       56.28       43.02      9.55 o 
   4   5  12        3.64        7.38      4.05 o 
  -8   6  12        4.87        4.78      2.86 o 
  -7   6  12        4.80        6.67      3.36 o 
  -6   6  12      120.02      128.34     10.01 o 
  -5   6  12       50.27       50.00     12.54 o 
  -4   6  12      399.52      366.02     11.61 o 
  -3   6  12     2418.78     2537.40     36.79 o 
  -2   6  12      441.61      463.30     13.11 o 
  -1   6  12      236.19      195.59      6.79 o 
   0   6  12       69.19       65.53      4.65 o 
   1   6  12       67.15       48.80      5.11 o 
   2   6  12       43.02       45.81     10.70 o 
   3   6  12      108.95      118.90      6.78 o 
   4   6  12       53.33       35.33     11.46 o 
  -9   7  12       92.43       60.08     26.92 o 
  -8   7  12        3.68        5.11      2.92 o 
  -7   7  12      159.94      192.14     10.33 o 
  -6   7  12      817.07      849.91     20.83 o 
  -5   7  12       64.11       75.16      9.67 o 
  -4   7  12        2.32        3.57      2.42 o 
  -3   7  12      137.76      116.53      9.71 o 
  -2   7  12        0.05        3.69      1.92 o 
  -1   7  12       35.37       33.47      7.54 o 
   0   7  12      398.60      412.97     14.53 o 
   1   7  12       38.24       42.07      8.42 o 
   2   7  12       66.05       77.99      8.65 o 
   3   7  12       47.58       40.88      9.61 o 
   4   7  12       56.62       57.54      9.15 o 
  -8   8  12       74.48       74.70      7.76 o 
  -7   8  12       40.55       32.55     11.09 o 
  -6   8  12       11.97       11.57      3.67 o 
  -5   8  12        0.12        3.64      3.18 o 
  -4   8  12      169.54      180.06      8.52 o 
  -3   8  12      386.74      419.86     15.12 o 
  -2   8  12      291.88      289.00      9.68 o 
  -1   8  12      500.15      460.46     14.72 o 
   0   8  12       70.95       61.61     14.96 o 
   1   8  12      220.64      222.46      8.99 o 
   2   8  12      167.14      161.68      8.04 o 
   3   8  12      115.83      126.67      7.89 o 
   4   8  12      163.28      132.99     14.68 o 
  -8   9  12        1.36        1.00      3.53 o 
  -7   9  12       70.50       71.41     16.32 o 
  -6   9  12      106.23       98.79      8.01 o 
  -5   9  12      168.34      155.99      8.96 o 
  -4   9  12       87.64       86.81      9.98 o 
  -3   9  12        0.07        1.48      3.07 o 
  -2   9  12       53.38       56.66     11.57 o 
  -1   9  12      833.83      883.64     25.21 o 
   0   9  12      260.52      284.74     15.75 o 
   1   9  12       11.70        6.63      2.84 o 
   2   9  12        1.79        2.51      3.07 o 
   3   9  12       36.57       34.12     11.22 o 
   4   9  12      157.26      188.09     18.73 o 
  -8  10  12        5.67        5.98      4.66 o 
  -7  10  12       15.79       20.00      6.90 o 
  -6  10  12        5.22        7.15      3.73 o 
  -5  10  12        7.25       12.37      5.13 o 
  -4  10  12      281.07      236.43     13.91 o 
  -3  10  12        5.37        8.61      3.36 o 
  -2  10  12       12.61       16.20      4.58 o 
  -1  10  12       66.91       66.39     14.29 o 
   0  10  12       14.23       20.25      5.16 o 
   1  10  12        2.80        0.69      2.28 o 
   2  10  12        0.20        2.92      3.14 o 
   3  10  12        8.62        6.86      4.73 o 
  -8  11  12        0.19        2.42      4.12 o 
  -7  11  12       27.76       20.61      9.68 o 
  -6  11  12       16.83       19.53      5.73 o 
  -5  11  12        3.67        3.00      3.34 o 
  -4  11  12       22.92       21.35      6.45 o 
  -3  11  12        3.77        1.67      2.78 o 
  -2  11  12       11.77       13.42      3.30 o 
  -1  11  12        7.93        3.78      3.30 o 
   0  11  12      118.14      105.88      8.12 o 
   1  11  12       34.51       39.01      9.96 o 
   2  11  12       50.54       38.25     16.13 o 
   3  11  12      121.82      137.98     18.93 o 
  -8  12  12        2.26        4.95      3.48 o 
  -7  12  12       65.76       54.69     21.99 o 
  -6  12  12        3.31        5.59      3.23 o 
  -5  12  12       74.10       66.23     18.90 o 
  -4  12  12       21.70       14.62      5.75 o 
  -3  12  12       19.34       17.98      6.74 o 
  -2  12  12        9.95        9.39      3.12 o 
  -1  12  12      233.86      213.69     11.10 o 
   0  12  12        7.84        5.28      4.10 o 
   1  12  12        3.31        5.11      2.08 o 
   2  12  12        0.36        1.97      2.38 o 
   3  12  12       76.75       92.92     13.82 o 
  -7  13  12        0.10        2.34      3.77 o 
  -6  13  12      108.88      106.54      8.37 o 
  -5  13  12      601.62      635.93     22.68 o 
  -4  13  12      349.98      357.07     16.10 o 
  -3  13  12        0.07        2.56      3.36 o 
  -2  13  12      775.74      768.78     21.73 o 
  -1  13  12      498.81      522.31     21.20 o 
   0  13  12      167.12      197.25     11.25 o 
   1  13  12       26.50       28.48      9.12 o 
   2  13  12       44.99       34.68     12.66 o 
   3  13  12      105.28       96.21     14.77 o 
  -7  14  12      100.19      123.52     20.02 o 
  -6  14  12        0.90        4.93      3.83 o 
  -5  14  12       74.09       63.76     21.11 o 
  -4  14  12       32.30       23.82      8.18 o 
  -3  14  12       39.06       38.69     10.73 o 
  -2  14  12       32.16       26.90      8.02 o 
  -1  14  12       94.12      105.48     22.03 o 
   0  14  12       95.36      102.10     24.19 o 
   1  14  12        0.47        3.19      3.22 o 
   2  14  12        0.58        3.75      2.56 o 
  -6  15  12       34.94       24.52      9.32 o 
  -5  15  12      570.03      632.96     15.99 o 
  -4  15  12       53.72       53.12     16.38 o 
  -3  15  12       15.22       16.35      6.43 o 
  -2  15  12        0.84        3.02      2.76 o 
  -1  15  12      381.50      388.05     16.21 o 
   0  15  12      155.14      176.40     16.32 o 
   1  15  12      248.49      250.77     13.70 o 
   2  15  12        0.19        3.71      5.05 o 
  -6  16  12        0.03        0.65      4.13 o 
  -5  16  12        6.56        8.60      3.76 o 
  -4  16  12       44.36       36.76     13.73 o 
  -3  16  12       87.23       90.21      9.57 o 
  -2  16  12      265.68      289.48     11.80 o 
  -1  16  12      264.07      261.87     11.53 o 
   0  16  12       29.58       24.63      9.42 o 
   1  16  12      197.60      189.72     11.79 o 
  -5  17  12       11.98       17.55      9.57 o 
  -4  17  12        1.01        5.14      3.85 o 
  -3  17  12        0.60        2.59      3.87 o 
  -2  17  12       31.10       22.27     10.03 o 
  -1  17  12        6.88        6.25      3.16 o 
   0  17  12       32.35       23.59      9.59 o 
   1  17  12        0.02        2.11      5.50 o 
  -5  18  12       29.69       36.07     14.39 o 
  -4  18  12       58.97       67.45     10.89 o 
  -3  18  12        0.40        3.38      3.29 o 
  -2  18  12       41.40       30.25     11.21 o 
  -1  18  12        3.66       12.25      5.64 o 
   0  18  12        9.14        5.11      3.26 o 
  -4  19  12       99.27      113.40     12.50 o 
  -3  19  12       11.10        6.29      3.75 o 
  -2  19  12        0.27        2.22      4.67 o 
  -1  19  12       48.59       42.41     16.56 o 
  -9   1  13       24.07       18.61     15.59 o 
  -8   1  13        6.10        3.84      4.66 o 
  -7   1  13      146.07      132.50     15.93 o 
  -6   1  13      107.64       82.74     29.30 o 
  -5   1  13       43.71       41.86     16.42 o 
  -4   1  13      404.63      407.34     18.80 o 
  -3   1  13       90.62       86.95      5.56 o 
  -2   1  13        8.03        9.09      3.14 o 
  -1   1  13        4.51        5.12      1.96 o 
   0   1  13       57.93       52.35      6.50 o 
   1   1  13        2.54        6.26      2.58 o 
   2   1  13       87.11       87.17      9.14 o 
   3   1  13      158.50      150.71      9.42 o 
  -9   2  13        0.07        1.53      4.23 o 
  -8   2  13        9.53       12.32      7.85 o 
  -7   2  13        2.24        6.60      4.55 o 
  -6   2  13      318.35      359.33     19.54 o 
  -5   2  13       37.47       33.39     12.54 o 
  -4   2  13       16.03       11.51      3.68 o 
  -3   2  13        9.90        8.55      3.58 o 
  -2   2  13      498.79      500.07     15.44 o 
  -1   2  13      734.81      742.97     23.11 o 
   0   2  13      312.04      347.07     12.29 o 
   1   2  13       58.65       53.87     10.86 o 
   2   2  13      157.65      166.06      8.25 o 
   3   2  13        5.01        9.51      3.46 o 
  -8   3  13        4.34        8.42      3.86 o 
  -7   3  13        0.43        2.01      4.41 o 
  -6   3  13       21.07       33.33     13.47 o 
  -5   3  13       74.94       70.86      6.39 o 
  -4   3  13       40.03       46.03      6.18 o 
  -3   3  13        3.14        6.96      2.98 o 
  -2   3  13      512.19      478.05     15.20 o 
  -1   3  13       13.45       14.50      4.98 o 
   0   3  13       10.54       10.89      2.97 o 
   1   3  13      227.32      233.26      8.97 o 
   2   3  13       87.91       94.36     11.17 o 
   3   3  13      384.34      397.79     15.25 o 
  -8   4  13       20.35       17.69     10.73 o 
  -7   4  13      230.94      250.20     18.27 o 
  -6   4  13      136.90      127.54     11.24 o 
  -5   4  13      140.99      141.22      6.70 o 
  -4   4  13      224.36      223.18      9.41 o 
  -3   4  13      858.26      935.32     29.94 o 
  -2   4  13      277.55      298.87     11.02 o 
  -1   4  13      790.38      832.06     31.99 o 
   0   4  13      274.18      255.61     11.09 o 
   1   4  13        1.46        1.77      2.50 o 
   2   4  13      305.74      338.27     11.63 o 
   3   4  13      322.62      314.37     12.78 o 
  -8   5  13       47.22       55.53     19.33 o 
  -7   5  13        5.95        6.71      9.35 o 
  -6   5  13      147.44      135.84      7.89 o 
  -5   5  13        4.96        4.16      2.25 o 
  -4   5  13      221.26      224.80     10.39 o 
  -3   5  13        8.05       10.23      3.60 o 
  -2   5  13      410.83      416.75     15.61 o 
  -1   5  13      414.98      404.70     15.37 o 
   0   5  13      709.06      777.12     29.46 o 
   1   5  13      126.31      152.16      8.49 o 
   2   5  13        0.77        2.21      2.32 o 
   3   5  13        1.37        4.04      2.38 o 
  -8   6  13        0.04       -0.17      5.55 o 
  -7   6  13       32.83       30.01     15.41 o 
  -6   6  13       27.13       23.98      8.15 o 
  -5   6  13       19.23       15.79      5.56 o 
  -4   6  13       98.69      114.82      7.47 o 
  -3   6  13      256.00      253.99      9.83 o 
  -2   6  13      105.29      100.85      8.03 o 
  -1   6  13       29.93       31.70      7.68 o 
   0   6  13       22.53       25.87      6.10 o 
   1   6  13      232.80      234.52     12.10 o 
   2   6  13       23.94       21.16      7.25 o 
   3   6  13      143.05      129.65     10.54 o 
  -8   7  13       18.06       10.29      6.90 o 
  -7   7  13       79.31       85.89      8.82 o 
  -6   7  13      118.18      127.87      8.23 o 
  -5   7  13        3.51        3.23      2.78 o 
  -4   7  13       18.73       19.29      5.21 o 
  -3   7  13      126.72      124.24      9.00 o 
  -2   7  13      111.33      137.16     17.06 o 
  -1   7  13       81.99       74.15      8.82 o 
   0   7  13      372.70      371.66     12.83 o 
   1   7  13       27.49       23.09      6.17 o 
   2   7  13      109.74       96.35     13.91 o 
   3   7  13        0.50        1.22      3.50 o 
  -8   8  13       68.01       54.88     27.91 o 
  -7   8  13        0.51        2.82      3.01 o 
  -6   8  13        0.64        3.36      2.34 o 
  -5   8  13       12.72        9.76      3.84 o 
  -4   8  13      168.25      159.96     10.24 o 
  -3   8  13       41.96       53.43     16.38 o 
  -2   8  13       55.71       55.92     13.84 o 
  -1   8  13        3.58        2.79      3.23 o 
   0   8  13        9.40        7.58      3.05 o 
   1   8  13       70.93       62.42     15.34 o 
   2   8  13       26.38       23.23      7.47 o 
   3   8  13       52.12       39.19     14.32 o 
  -8   9  13        4.56        6.08      6.12 o 
  -7   9  13      121.16      141.15     10.13 o 
  -6   9  13        4.48        5.95      3.14 o 
  -5   9  13      343.92      354.95     14.42 o 
  -4   9  13      224.63      227.98     13.09 o 
  -3   9  13        1.79        2.44      2.72 o 
  -2   9  13       11.57        9.76      3.67 o 
  -1   9  13        6.40        6.95      3.65 o 
   0   9  13       47.97       46.64     12.23 o 
   1   9  13      868.71     1004.27     24.11 o 
   2   9  13      138.11      147.70      9.33 o 
   3   9  13       38.94       30.75     12.15 o 
  -7  10  13      148.44      161.76      9.29 o 
  -6  10  13       12.76       10.59      4.32 o 
  -5  10  13       24.67       22.78      8.08 o 
  -4  10  13        0.18        3.00      2.69 o 
  -3  10  13        4.47        8.50      2.88 o 
  -2  10  13      347.48      372.71     13.34 o 
  -1  10  13      676.73      703.61     23.23 o 
   0  10  13       12.01       13.34      4.66 o 
   1  10  13       21.57       14.94      6.74 o 
   2  10  13       13.30       11.38      4.31 o 
  -7  11  13       11.41       11.58      5.76 o 
  -6  11  13       46.74       37.47     14.20 o 
  -5  11  13       98.18      109.17     13.02 o 
  -4  11  13      393.89      424.17     16.12 o 
  -3  11  13        4.81        5.26      3.09 o 
  -2  11  13       65.69       49.70     15.11 o 
  -1  11  13      209.25      232.18     11.35 o 
   0  11  13        3.44        7.57      3.83 o 
   1  11  13      119.73      125.25     10.08 o 
   2  11  13        3.86        3.89      2.45 o 
  -7  12  13      235.25      261.34     17.69 o 
  -6  12  13       37.56       29.47     10.85 o 
  -5  12  13       19.94       15.08      5.42 o 
  -4  12  13        0.46        2.29      2.78 o 
  -3  12  13       10.47        8.02      3.11 o 
  -2  12  13      131.26      138.25      9.12 o 
  -1  12  13      269.25      295.90     13.33 o 
   0  12  13      106.27      115.60     11.24 o 
   1  12  13      115.51       91.05     28.37 o 
   2  12  13        7.31        4.68      2.57 o 
  -7  13  13       15.74       16.76     11.31 o 
  -6  13  13       64.41       47.92     16.43 o 
  -5  13  13       13.05       19.23      7.51 o 
  -4  13  13      135.67      150.07     10.22 o 
  -3  13  13        1.21        4.32      2.40 o 
  -2  13  13       44.24       34.63      9.83 o 
  -1  13  13       65.56       62.70     16.55 o 
   0  13  13        4.98        3.98      3.75 o 
   1  13  13       45.53       34.66     14.62 o 
  -6  14  13       34.76       36.90     17.48 o 
  -5  14  13       30.35       28.80     11.75 o 
  -4  14  13        5.14        6.52      3.27 o 
  -3  14  13      159.43      139.74      8.55 o 
  -2  14  13       62.55       48.50     13.20 o 
  -1  14  13       18.62       14.38      6.21 o 
   0  14  13      206.56      207.36     15.96 o 
   1  14  13        0.01        0.90      4.43 o 
  -6  15  13        0.68        3.92      2.85 o 
  -5  15  13       16.61       13.91      5.65 o 
  -4  15  13       11.33       15.21      6.10 o 
  -3  15  13       11.79       11.11      4.59 o 
  -2  15  13        5.41        6.17      4.59 o 
  -1  15  13       44.92       51.24     11.83 o 
   0  15  13       78.15       63.64     20.89 o 
   1  15  13      133.67       91.94     39.52 o 
  -5  16  13       19.79       15.18      6.87 o 
  -4  16  13       33.04       29.24     14.13 o 
  -3  16  13       77.07       49.32     20.89 o 
  -2  16  13        2.39        2.95      2.92 o 
  -1  16  13        1.21        2.38      3.87 o 
   0  16  13       94.91       92.37      9.47 o 
  -4  17  13       49.94       58.77     10.98 o 
  -3  17  13      165.29      203.45     12.91 o 
  -2  17  13        4.11        7.72      4.10 o 
  -1  17  13      208.03      212.73     14.76 o 
  -8   0  14        3.71        6.73      7.83 o 
  -7   0  14      393.15      414.32     30.91 o 
  -6   0  14     1263.59     1406.35     56.07 o 
  -5   0  14        5.98       10.50     12.00 o 
  -4   0  14      296.67      326.93     26.67 o 
  -3   0  14       76.02       57.46      7.49 o 
  -2   0  14      656.81      731.83     27.37 o 
  -1   0  14     2076.46     2048.89    168.39 o 
   0   0  14      108.83      101.52      8.86 o 
   1   0  14      187.80      177.77     12.00 o 
   2   0  14       22.59       19.99      9.81 o 
   3   0  14       24.32       20.14      8.35 o 
  -8   1  14       22.44       18.59     10.97 o 
  -7   1  14      180.24      210.04     24.82 o 
  -6   1  14        6.47        8.87      5.74 o 
  -5   1  14       25.95       35.08     14.81 o 
  -4   1  14      278.79      292.91     22.85 o 
  -3   1  14      116.89      112.14     12.64 o 
  -2   1  14        2.03        5.65      2.85 o 
  -1   1  14      229.31      216.04      8.81 o 
   0   1  14       16.21       18.35      4.50 o 
   1   1  14       18.36       15.49      4.65 o 
   2   1  14      725.75      780.91     19.84 o 
   3   1  14      105.06       75.90     39.69 o 
  -8   2  14       16.40       13.68      8.07 o 
  -7   2  14        1.37        2.45      4.60 o 
  -6   2  14       73.31       80.74     32.38 o 
  -5   2  14        6.45        6.36      7.68 o 
  -4   2  14      111.39      117.65      9.56 o 
  -3   2  14        2.70        3.98      3.60 o 
  -2   2  14        6.76       12.26      4.94 o 
  -1   2  14      478.53      469.64     17.19 o 
   0   2  14       60.04       58.27     14.80 o 
   1   2  14      104.28      106.82      8.44 o 
   2   2  14        5.47        5.17      2.66 o 
  -8   3  14        3.31        9.37      6.59 o 
  -7   3  14        0.15        5.67      6.73 o 
  -6   3  14        8.38        4.46      5.82 o 
  -5   3  14       39.02       33.82     18.26 o 
  -4   3  14        0.79        4.07      3.50 o 
  -3   3  14        1.73        3.60      2.13 o 
  -2   3  14       71.15       69.73      7.87 o 
  -1   3  14      118.24      116.17      7.03 o 
   0   3  14        1.67        2.98      2.51 o 
   1   3  14        8.78        7.37      3.45 o 
   2   3  14       22.80       20.90      7.75 o 
  -8   4  14        0.09       -1.39      7.13 o 
  -7   4  14       67.62       70.08     18.31 o 
  -6   4  14       46.82       49.66     19.04 o 
  -5   4  14        6.86        7.84      8.56 o 
  -4   4  14        6.35        9.26      4.08 o 
  -3   4  14       57.06       52.64      6.87 o 
  -2   4  14       13.91       13.36      4.57 o 
  -1   4  14       92.05       90.34      6.98 o 
   0   4  14        1.54        2.52      2.75 o 
   1   4  14        1.54        2.19      2.33 o 
   2   4  14       31.45       25.03      8.53 o 
  -8   5  14       78.02       62.43     35.20 o 
  -7   5  14      210.47      238.27     21.60 o 
  -6   5  14        3.60        1.95      6.29 o 
  -5   5  14       59.95       61.33     17.72 o 
  -4   5  14       33.21       25.22      7.97 o 
  -3   5  14      397.09      444.42     13.95 o 
  -2   5  14      205.01      214.98     10.05 o 
  -1   5  14      103.94      100.52      8.26 o 
   0   5  14      178.62      170.75      8.97 o 
   1   5  14        8.84        9.15      3.82 o 
   2   5  14        9.86        7.97      3.53 o 
  -8   6  14       13.88       11.83     10.30 o 
  -7   6  14       55.19       45.66     26.27 o 
  -6   6  14      271.95      340.03     19.89 o 
  -5   6  14      270.47      279.02     12.04 o 
  -4   6  14      102.04      116.52      7.70 o 
  -3   6  14       73.15       60.19     12.06 o 
  -2   6  14      121.15      123.57      8.09 o 
  -1   6  14       96.96      108.61     10.65 o 
   0   6  14       99.91       99.87      8.15 o 
   1   6  14      224.91      228.11      9.91 o 
   2   6  14       13.31       11.41      4.98 o 
  -7   7  14       94.27      128.23     13.12 o 
  -6   7  14       23.68       20.79     13.04 o 
  -5   7  14        5.42        8.95      4.99 o 
  -4   7  14       30.10       25.30      9.35 o 
  -3   7  14       16.33       19.43      5.92 o 
  -2   7  14      166.86      151.30      8.31 o 
  -1   7  14       39.68       38.41     12.87 o 
   0   7  14      261.28      247.70     12.91 o 
   1   7  14       23.18       21.43      5.48 o 
   2   7  14       59.14       47.89     14.53 o 
  -7   8  14       37.25       35.10     18.91 o 
  -6   8  14      214.34      212.04     13.20 o 
  -5   8  14       23.67       26.41      9.03 o 
  -4   8  14       63.52       46.90     16.08 o 
  -3   8  14      124.54      138.72     11.00 o 
  -2   8  14        9.64       14.17      5.81 o 
  -1   8  14      164.54      168.92      8.49 o 
   0   8  14      187.78      194.01      9.73 o 
   1   8  14      335.04      345.86     15.54 o 
   2   8  14      132.71      144.82      9.87 o 
  -7   9  14       76.27       75.64     11.96 o 
  -6   9  14        0.49        4.05      2.84 o 
  -5   9  14        6.51        4.38      4.27 o 
  -4   9  14        5.25        5.61      3.20 o 
  -3   9  14       59.76       55.59     17.20 o 
  -2   9  14       11.02        7.83      4.01 o 
  -1   9  14       29.93       34.07     10.66 o 
   0   9  14       49.68       44.81     15.05 o 
   1   9  14       74.43       61.57     20.41 o 
  -7  10  14       18.84       15.98      6.19 o 
  -6  10  14        4.23        6.42      3.50 o 
  -5  10  14        3.82        3.12      3.76 o 
  -4  10  14      120.51      102.55     11.16 o 
  -3  10  14       22.32       23.96      8.65 o 
  -2  10  14        3.73        4.11      4.35 o 
  -1  10  14       71.93       54.25     20.24 o 
   0  10  14       67.31       57.91     19.40 o 
   1  10  14       27.36       19.31      7.78 o 
  -6  11  14       67.07       46.36     19.69 o 
  -5  11  14        3.06        5.83      4.15 o 
  -4  11  14        0.70        3.70      3.05 o 
  -3  11  14       31.03       34.89      9.72 o 
  -2  11  14       68.45       61.70     19.22 o 
  -1  11  14       18.75       15.08      5.34 o 
   0  11  14        0.01        2.51      2.84 o 
   1  11  14      186.85      178.28     13.61 o 
  -6  12  14       47.70       42.46     15.64 o 
  -5  12  14        1.89        1.59      2.76 o 
  -4  12  14        5.05        2.27      3.63 o 
  -3  12  14       29.17       21.20      7.27 o 
  -2  12  14       45.66       51.29      8.01 o 
  -1  12  14      231.41      243.42     14.24 o 
   0  12  14       22.43       14.21      7.19 o 
  -5  13  14        4.04        4.60      2.34 o 
  -4  13  14      149.48      150.69     10.40 o 
  -3  13  14      149.09      185.55     12.83 o 
  -2  13  14       17.43       15.06      7.38 o 
  -1  13  14        2.70        1.64      3.08 o 
   0  13  14        0.32        2.13      2.23 o 
  -5  14  14        1.60        2.16      3.55 o 
  -4  14  14        0.14        2.98      2.49 o 
  -3  14  14        9.06        7.74      4.86 o 
  -2  14  14       15.77       15.51      4.85 o 
  -1  14  14       49.69       45.17     13.89 o 
  -4  15  14       24.15       18.25      9.44 o 
  -3  15  14      153.57      173.31     11.94 o 
  -2  15  14        7.32        9.20      4.94 o 
  -7   1  15       44.04       49.79     25.93 o 
  -6   1  15       22.59       24.75     12.28 o 
  -5   1  15        6.19       11.32      5.57 o 
  -4   1  15       96.41      116.27     37.23 o 
  -3   1  15        0.60        1.08      5.98 o 
  -2   1  15        6.41        6.29      4.38 o 
  -1   1  15      137.19      139.68     11.38 o 
   0   1  15       29.09       22.43      7.46 o 
   1   1  15        8.03        7.90      4.21 o 
  -7   2  15      102.77       84.95     38.71 o 
  -6   2  15       42.42       44.72     25.68 o 
  -5   2  15      129.78      167.91     18.91 o 
  -4   2  15       83.74       82.85     29.70 o 
  -3   2  15      181.64      198.42     16.68 o 
  -2   2  15       13.07       11.46      4.33 o 
  -1   2  15       77.94       78.31     11.11 o 
   0   2  15       25.48       47.86     13.45 o 
   1   2  15       16.94       12.91      5.50 o 
  -7   3  15       13.79       18.62      9.57 o 
  -6   3  15       43.82       42.07     23.96 o 
  -5   3  15       10.96       11.04      6.71 o 
  -4   3  15        7.30        5.11      6.95 o 
  -3   3  15      100.51       88.84     12.72 o 
  -2   3  15        7.66        9.29      5.35 o 
  -1   3  15        0.60        1.55      3.40 o 
   0   3  15       44.55       43.99     15.17 o 
   1   3  15        2.08        4.18      2.64 o 
  -7   4  15       11.98        8.08      6.73 o 
  -6   4  15      210.72      205.89     21.40 o 
  -5   4  15      429.78      414.67     20.69 o 
  -4   4  15      167.46      187.29     16.03 o 
  -3   4  15        8.60        6.59      4.48 o 
  -2   4  15        2.60        1.42      4.41 o 
  -1   4  15        1.67        5.27      4.38 o 
   0   4  15      336.59      356.41     16.73 o 
   1   4  15       50.53       34.71     12.24 o 
  -7   5  15      142.40      157.16     16.04 o 
  -6   5  15      152.26      173.15     21.25 o 
  -5   5  15        1.57        1.47      5.50 o 
  -4   5  15       48.93       33.03     14.58 o 
  -3   5  15      139.80      149.57     12.82 o 
  -2   5  15      180.50      218.99     12.77 o 
  -1   5  15       49.31       47.74     16.68 o 
   0   5  15        0.24        0.17      3.62 o 
   1   5  15        6.92        6.84      4.18 o 
  -7   6  15       22.35       15.82     11.14 o 
  -6   6  15        0.35        3.65      7.36 o 
  -5   6  15       13.88        7.59      4.58 o 
  -4   6  15      104.45       90.76     10.82 o 
  -3   6  15       58.16       38.44     13.26 o 
  -2   6  15        9.21        4.98      4.31 o 
  -1   6  15        2.27        3.23      3.15 o 
   0   6  15      331.13      298.84     13.78 o 
   1   6  15      114.56      107.57     10.92 o 
  -6   7  15       54.46       46.56     28.50 o 
  -5   7  15       25.04       26.81     15.12 o 
  -4   7  15       14.33       12.58      5.94 o 
  -3   7  15        7.39        7.01      5.16 o 
  -2   7  15       13.14       11.72      4.46 o 
  -1   7  15       59.53       65.87     15.99 o 
   0   7  15       26.47       19.22      7.43 o 
   1   7  15       11.09       13.29      7.70 o 
  -6   8  15       62.49       62.32     32.42 o 
  -5   8  15       10.68       17.37      8.11 o 
  -4   8  15       10.15        7.64      3.52 o 
  -3   8  15        1.71        3.90      3.07 o 
  -2   8  15       37.43       39.12     16.14 o 
  -1   8  15       33.41       24.90      7.65 o 
   0   8  15        4.76        4.81      3.46 o 
  -6   9  15      259.00      261.53     22.13 o 
  -5   9  15       56.02       54.83     10.81 o 
  -4   9  15        3.94        5.73      3.20 o 
  -3   9  15      120.48      111.80      9.42 o 
  -2   9  15       55.24       56.53      9.20 o 
  -1   9  15      147.99      209.45     12.83 o 
   0   9  15        4.04        5.54      3.88 o 
  -5  10  15      111.26      106.24      8.19 o 
  -4  10  15      123.86      113.89     10.92 o 
  -3  10  15      182.96      188.29     10.54 o 
  -2  10  15       71.08       71.49     12.21 o 
  -1  10  15      101.23       99.86     12.20 o 
   0  10  15        0.78        3.48      3.69 o 
  -5  11  15        0.87        1.14      2.34 o 
  -4  11  15        1.26        4.01      3.27 o 
  -3  11  15        9.93       14.48      5.51 o 
  -2  11  15        0.26        2.39      3.50 o 
  -1  11  15      120.47       99.69     11.75 o 
  -4  12  15       28.89       28.23     13.92 o 
  -3  12  15      123.58      141.41     12.30 o 
  -2  12  15        0.59        2.07      3.46 o 
  -6   0  16        8.21        4.00      4.99 o 
  -5   0  16       33.01       24.12     17.98 o 
  -4   0  16      179.66      191.82     24.06 o 
  -3   0  16      305.06      311.21     32.65 o 
  -2   0  16      116.77      113.60     85.36 o 
  -1   0  16      215.12      258.91     27.72 o 
   0   0  16        0.41        3.33      3.99 o 
  -6   1  16      107.52      104.49     14.39 o 
  -5   1  16      122.80      138.19     13.67 o 
  -4   1  16       41.62       51.72     26.01 o 
  -3   1  16       17.77       27.74     13.49 o 
  -2   1  16       28.99       33.81     19.32 o 
  -1   1  16       59.20       56.21     27.35 o 
   0   1  16      257.04      269.57     20.06 o 
  -6   2  16       36.45       30.50     22.00 o 
  -5   2  16      182.22      250.67     18.66 o 
  -4   2  16       96.91       91.07     38.03 o 
  -3   2  16      162.81      161.89     15.92 o 
  -2   2  16       99.31       82.77     30.05 o 
  -1   2  16        9.69       17.32      8.17 o 
   0   2  16        2.28        5.81      4.01 o 
  -6   3  16       18.71       12.51     14.42 o 
  -5   3  16        3.26        5.33      6.81 o 
  -4   3  16       17.76       12.81      8.64 o 
  -3   3  16       99.80      101.42     16.06 o 
  -2   3  16       20.75       23.44      9.83 o 
  -1   3  16        0.24       -0.58      4.40 o 
   0   3  16      159.18      147.73     14.24 o 
  -6   4  16       38.38       48.77     31.24 o 
  -5   4  16       18.89       20.29     13.96 o 
  -4   4  16       24.49       26.56     13.55 o 
  -3   4  16        1.02        2.42      5.43 o 
  -2   4  16       18.59       24.08      9.60 o 
  -1   4  16       64.71       47.81     23.91 o 
  -5   5  16      218.37      262.31     24.27 o 
  -4   5  16       99.57      100.04     16.54 o 
  -3   5  16        0.01        1.31      6.60 o 
  -2   5  16       12.48       14.01      6.46 o 
  -1   5  16       25.16       24.55     10.58 o 
  -5   6  16       52.40       44.23     23.59 o 
  -4   6  16      281.06      335.13     23.57 o 
  -3   6  16       85.49      101.89     12.10 o 
  -2   6  16      189.66      186.98     15.36 o 
  -1   6  16       68.88       47.99     23.44 o 
  -5   7  16       21.17       15.82     14.27 o 
  -4   7  16       40.73       40.05     32.13 o 
  -3   7  16        3.87        3.87      3.08 o 
  -2   7  16       31.43       23.73      9.15 o 
  -1   7  16       20.75       15.51      9.33 o 
  -4   8  16      248.68      255.05     22.08 o 
  -3   8  16      120.52      143.70     12.08 o 
  -2   8  16        0.17        2.37      2.78 o 
  -3   9  16       10.16        8.66      4.80 o 
                                                 
